# Supplementary material for: Single-Cell Landscape of Lungs Reveals Key Role of Neutrophil-Mediated Immunopathology during Lethal SARS-CoV-2 Infection
Source: J Virol. 2022 Apr 14;96(9):e00038-22. doi: 10.1128/jvi.00038-22 (PMC9093099; doi:10.1128/jvi.00038-22)
Supplement: Supplemental file 1 — Table S1. Download jvi.00038-22-s0001.xlsx, XLSX file, 0.01 MB [file jvi.00038-22-s0001.xlsx]

## Sheet: weight
Table S1. Basic data for related mouse
1-1 Weight monitoring results
sample ID	DPI：0	DPI：1	DPI：2	DPI：3	DPI：4	DPI：5	DPI：6	DPI：7	group	line_shape	box
batch1-m1	1	0.945964	0.9487	0.95383	0.848837	0.73632	0.70212		severe	not sc	severe
batch1-m2	1	0.973787	0.976621	0.980163	0.961389	0.78994	0.740347		severe	not sc	severe
batch1-m3	1	0.962378	0.938529	0.914679	0.864293	0.765536	0.721196		severe	not sc	severe
batch2-m1	1	0.962351	0.961199	0.979639	0.882828	0.745294			severe	not sc	severe
batch2-m2	1	0.968259	0.996246	1.00717	1.03857	0.963823	0.804096	0.767577	severe	not sc	severe
batch2-m3	1	1.03086	1.07871	1.00671	0.777728				severe	not sc	severe
batch2-m4	1	1.01515	1.03838	1.05522	0.873401	0.792929			severe	not sc	severe
sc-spare	1	1.00437	1.00913	0.99127	0.976984	0.815079			severe	not sc	severe
sc-m1	1	0.976546	1.00604	1.01031	0.808102				severe	sc	severe
sc-m2	1	0.976003	1.00551	0.985051	0.776554				severe	sc	severe
sc-m3	1	0.938834	0.961823	0.942939	0.770936				severe	sc	severe
sc-survival-1	1	0.99373	1.05368	0.989028	1.05839	1.00509	1.02625	1.04389	survival	not sc	mock_and_survival
sc-survival-2	1	1.01648	1.04897	1.05172	1.05629	1.06087	1.06316	1.05309	survival	not sc	mock_and_survival
sc-survival-3	1	0.978476	0.996556	1.03056	1.03874	1.0495	1.05338	1.06759	survival	not sc	mock_and_survival
sc-missed-1	1	0.952465	0.942488	0.902582	0.815728	0.743545			severe	not sc	severe
sc-missed-2	1	1.00868	1.01282	1.02522	0.974783	0.863167			severe	not sc	severe
nock1	1	0.941482	0.968837	0.979917	0.96572	0.946676	0.991343	0.984418	Mock	not sc	mock_and_survival
nock2	1	0.988456	0.996152	1.0101	1.00481	0.987494	1.01203	1.02068	Mock	not sc	mock_and_survival
nock3	1	1.00962	1.02599	1.05149	1.04139	1.03946	1.05679	1.04235	Mock	not sc	mock_and_survival
nock4	1	0.980885	0.996982	0.981388	1.04074	0.986922	0.98994	0.977867	Mock	not sc	mock_and_survival
nock5	1	1.03467	1.03917	1.04367	1.04593	1.03602	1.03602	1.03917	Mock	not sc	mock_and_survival

## Sheet: blood
Table S1. Basic data for related mouse
1-2 Blood routine results
ID	celltype	start_value	end_value	start_percent	end_percent
sc-spare	Neutrophil	0.1	2.77	9.5	77
sc-m1	Neutrophil	0.46	1.64	8.5	75.2
sc-m2	Neutrophil	0.78	0.46	11.4	56.9
sc-m3	Neutrophil	0.74	0.67	10.2	40.9
sc-spare	Lymph	0.92	0.44	86.8	12.2
sc-m1	Lymph	4.69	0.49	86.9	22.5
sc-m2	Lymph	5.72	0.27	84.4	33.3
sc-m3	Lymph	6.15	0.4	84.8	24.4
sc-spare	Monocyte	0.01	0.39	0.9	10.8
sc-m1	Monocyte	0.05	0.02	0.9	0.9
sc-m2	Monocyte	0.16	0.04	2.4	4.9
sc-m3	Monocyte	0.14	0.52	1.9	31.7

## Sheet: qRT-PCR
Table S1. Basic data for related mouse
1-1 qRT-PCR results
ID	group	Ct value	log_RNA_copies_per_gram tissue
sc-spare	severe	22.8681	6.3175
sc-m1	severe	24.822	6.07554
sc-m2	severe	25.7311	5.53128
sc-m3	severe	23.6017	6.06172
mock1	Mock	40	1.73016
mock2	Mock	40	2.14513
mock3	Mock	40	1.8441
mock4	Mock	40	1.58883
mock5	Mock	40	1.66801
