# Supplementary material for: Single-Cell Landscape of Lungs Reveals Key Role of Neutrophil-Mediated Immunopathology during Lethal SARS-CoV-2 Infection
Source: J Virol. 2022 Apr 14;96(9):e00038-22. doi: 10.1128/jvi.00038-22 (PMC9093099; doi:10.1128/jvi.00038-22)
Supplement: Supplemental file 2 — Table S2. Download jvi.00038-22-s0002.xlsx, XLSX file, 0.10 MB [file jvi.00038-22-s0002.xlsx]

## Sheet: S_table2_2batch_deg
Table S2.DEG for twice Bulk RNA-Seq
gene_name	baseMean_batch1	log2FoldChange_batch1	lfcSE_batch1	stat_batch1	pvalue_batch1	padj_batch1	baseMean_batch2	log2FoldChange_batch2	lfcSE_batch2	stat_batch2	pvalue_batch2	padj_batch2
Ms4a1	65.4407	-8.87894	1.40058	-6.33949	2.30532e-10	8.8824e-08	80.0584	-6.43068	0.922114	-6.97385	3.0839e-12	1.17335e-09
Cr2	47.7482	-8.42419	1.34412	-6.26742	3.67071e-10	1.33036e-07	39.2079	-5.15202	0.85525	-6.02399	1.70165e-09	2.52101e-07
Mzb1	46.1922	-8.37616	1.62306	-5.1607	2.46023e-07	3.18096e-05	36.6688	-5.39139	1.32478	-4.06964	4.70857e-05	0.000971963
Slc7a10	42.0517	-8.24432	1.33093	-6.19443	5.84978e-10	1.89791e-07	48.5143	-3.09198	0.742375	-4.16499	3.11373e-05	0.000697632
Pnpla3	39.4951	-8.15038	1.6379	-4.9761	6.48769e-07	7.30909e-05	32.8467	-3.61364	1.23115	-2.93518	0.00333357	0.0254304
9430053O09Rik	31.6958	-7.83461	1.35347	-5.78854	7.10028e-09	1.68873e-06	15.8636	-2.76135	1.10163	-2.5066	0.0121899	0.0648779
Gpr183	31.4299	-7.8198	1.44704	-5.40398	6.51774e-08	1.0732e-05	27.6407	-3.9479	0.904953	-4.36255	1.28557e-05	0.000335752
A530016L24Rik	29.0285	-7.70778	1.67009	-4.61519	3.92739e-06	0.000277147	27.8273	-3.82019	1.37189	-2.78461	0.00535922	0.035945
Fbn2	25.5088	-7.51939	1.79382	-4.19184	2.76706e-05	0.00129702	15.188	-7.23561	1.68087	-4.30468	1.67231e-05	0.000419731
Mettl8	24.0104	-7.436	1.383	-5.37673	7.58523e-08	1.18804e-05	24.1591	-2.48137	0.856133	-2.89835	0.00375134	0.0276297
Gm30054	21.8416	-7.29688	1.38692	-5.26122	1.43103e-07	2.08585e-05	15.6432	-2.02116	0.905336	-2.2325	0.025582	0.109002
Lrrc17	21.5433	-7.27408	1.50226	-4.84211	1.2847e-06	0.000126291	23.627	-4.03923	0.95719	-4.21988	2.44434e-05	0.000578793
Gm33122	19.61	-7.14528	1.49787	-4.77029	1.83959e-06	0.000160361	16.4368	-5.61287	1.50334	-3.73361	0.000188753	0.00289105
Ccr6	18.5325	-7.05657	1.5492	-4.55498	5.23897e-06	0.000357904	16.2847	-5.22023	1.11173	-4.6956	2.65821e-06	9.82986e-05
Igkv14-126	688.022	-7.00487	2.18832	-3.20103	0.00136937	0.0215253	1.98279	-5.14851	2.3034	-2.23518	0.0254058	NA
Ptgfr	17.0232	-6.93964	1.46754	-4.72876	2.25899e-06	0.000185189	26.7158	-2.61973	0.750884	-3.48885	0.000485095	0.00593205
Fcrls	15.7042	-6.81751	1.55012	-4.39806	1.09224e-05	0.000636112	20.3597	-3.31161	0.865556	-3.82599	0.000130245	0.00215506
Abcg3	14.4895	-6.7022	1.51213	-4.43228	9.3241e-06	0.0005631	14.8855	-6.57577	1.1558	-5.68936	1.27518e-08	1.22689e-06
Klhl31	14.3027	-6.68302	1.63966	-4.07586	4.58452e-05	0.00187376	10.3938	-6.94206	2.08362	-3.33173	0.000863091	0.009286
Cd209f	26.92	-6.62274	1.60763	-4.11956	3.79594e-05	0.00163666	25.5761	-5.58971	1.60269	-3.4877	0.000487194	0.00595337
Gm19522	13.5298	-6.606	1.5109	-4.37223	1.22983e-05	0.000700152	10.2617	-2.45609	1.07049	-2.29436	0.0217701	0.0977873
4632428C04Rik	12.2699	-6.46767	1.50845	-4.28762	1.80601e-05	0.000935289	9.52216	-2.81805	1.27972	-2.20209	0.0276588	0.115069
Rad51b	11.897	-6.42347	1.52164	-4.22142	2.4277e-05	0.00117512	8.75485	-2.77255	1.17665	-2.35632	0.0184572	0.086893
Mcpt4	11.6176	-6.3814	1.78449	-3.57603	0.000348851	0.00817594	11.9317	-3.81245	1.74869	-2.18017	0.0292449	0.119792
Klb	11.1473	-6.32268	1.76188	-3.58859	0.000332465	0.00787011	11.8026	-3.25007	1.62629	-1.99845	0.0456676	0.162837
Pyroxd2	10.9827	-6.30079	1.64475	-3.83086	0.000127699	0.00400019	10.525	-3.29323	1.39602	-2.35901	0.0183237	0.086459
Gm15987	10.9034	-6.28978	1.72296	-3.65056	0.000261668	0.00668913	10.6511	-3.33695	1.66511	-2.00404	0.0450653	0.161412
Cnr1	10.6538	-6.2637	1.54601	-4.05154	5.08817e-05	0.00203636	11.4009	-2.94318	0.914179	-3.21948	0.00128424	0.0125188
Gm30783	10.2492	-6.20577	1.55307	-3.9958	6.44752e-05	0.00244511	4.09591	-4.7985	2.17061	-2.21066	0.0270591	0.113331
Adam4	10.233	-6.20502	1.56305	-3.96982	7.1927e-05	0.00262438	5.49977	-3.3312	1.50434	-2.2144	0.0268016	0.112733
A730017L22Rik	9.81821	-6.14144	1.63134	-3.76466	0.000166774	0.00486949	7.08838	-5.02676	1.83644	-2.73723	0.00619588	0.0399866
Cmc2	9.67207	-6.12168	1.56852	-3.90285	9.50671e-05	0.00322333	15.4876	-3.36593	0.906128	-3.71464	0.000203497	0.0030719
Car3	977.748	-6.10168	1.88432	-3.23814	0.00120314	0.0198446	1113.43	-5.19228	1.4423	-3.59999	0.000318229	0.00433702
Shc2	9.26548	-6.05511	1.70624	-3.54881	0.000386983	0.00870938	11.5142	-2.82972	1.11442	-2.53918	0.0111114	0.0608713
Tmem179	9.22279	-6.05436	2.28458	-2.6501	0.0080468	0.0698295	7.77358	-6.6475	2.76383	-2.40518	0.0161647	0.0790627
Gamt	9.08214	-6.02776	1.64567	-3.6628	0.000249476	0.00645121	14.0142	-6.69167	1.17721	-5.68432	1.31334e-08	1.25638e-06
Fancb	8.82389	-5.99303	1.62871	-3.67962	0.000233582	0.00614749	11.8209	-3.63143	1.01706	-3.57051	0.000356286	0.00468545
Adig	8.73518	-5.97378	1.76563	-3.38336	0.000716038	0.0137291	15.2865	-2.8567	1.36343	-2.09523	0.0361505	0.138647
Ccr3	8.61618	-5.95398	1.65597	-3.59546	0.000323824	0.00772087	8.66951	-6.60349	1.73381	-3.80866	0.00013972	0.00227093
Opcml	8.59362	-5.94872	1.63331	-3.64212	0.000270403	0.00683636	7.33335	-5.45372	1.61338	-3.38032	0.000724018	0.00810213
Cthrc1	8.60509	-5.94751	1.87804	-3.16688	0.00154086	0.0232274	7.80931	-6.53746	1.68754	-3.87396	0.000107079	0.00185187
Pter	8.54542	-5.94426	1.60286	-3.70852	0.00020847	0.00563489	12.1963	-2.18298	0.782319	-2.79039	0.00526446	0.0354932
Smpx	8.28099	-5.89839	2.30327	-2.56088	0.0104409	0.0823682	5.86182	-5.74506	2.54319	-2.259	0.0238835	0.104123
A530020G20Rik	30.8765	-5.86808	1.26877	-4.62502	3.74562e-06	0.000269251	23.4481	-2.59389	0.711531	-3.64551	0.000266864	0.00379895
Angptl1	7.92392	-5.8304	1.79643	-3.24554	0.00117228	0.0195025	4.54874	-5.0324	1.7165	-2.93179	0.00337017	0.0255989
Ebf2	15.2314	-5.79072	1.63719	-3.53698	0.000404729	0.00902443	11.6776	-6.57793	1.95522	-3.36428	0.000767426	0.0084785
Gm30273	7.55938	-5.76954	1.66938	-3.45609	0.000548066	0.0112804	4.21923	-5.02564	1.93343	-2.59934	0.0093404	0.0535873
Krt222	7.43009	-5.73708	1.8938	-3.0294	0.0024504	0.0319397	4.672	-4.81256	2.12963	-2.25981	0.0238333	0.103959
Gm35959	7.27327	-5.70877	1.69821	-3.36165	0.000774777	0.0144913	4.1433	-4.13558	1.7861	-2.31542	0.0205899	0.0941789
Tnnt1	7.26308	-5.70337	1.924	-2.96433	0.00303342	0.0367011	5.60555	-5.31466	2.27716	-2.3339	0.0196009	0.0907183
Tdrkh	7.20113	-5.69814	1.67017	-3.41172	0.000645542	0.0127552	14.4608	-2.53959	0.76873	-3.30362	0.000954448	0.00996126
LOC108167740	7.22204	-5.69535	1.86339	-3.05645	0.00223976	0.0300595	4.95632	-4.90888	1.79637	-2.73267	0.0062824	0.0403593
Senp8	7.07806	-5.66934	1.6981	-3.33864	0.000841884	0.0153008	11.7558	-2.16236	0.806833	-2.68006	0.00736085	0.0452545
Cd209g	7.0201	-5.65473	1.7764	-3.18325	0.00145629	0.0224265	8.73092	-6.58445	1.8067	-3.64447	0.00026794	0.00381104
Nek3	6.76065	-5.60727	1.6944	-3.30931	0.000935273	0.0164699	7.69134	-2.79291	1.40212	-1.99192	0.0463795	0.1645
Slc5a12	6.72555	-5.60168	2.32178	-2.41266	0.0158365	0.107187	10.4403	-4.79269	1.53338	-3.12558	0.00177458	0.0158952
Tinag	6.67795	-5.59151	2.34496	-2.38448	0.0171034	0.112561	12.069	-3.24034	1.46199	-2.21638	0.0266653	0.112246
Ccdc159	6.55764	-5.56419	1.73283	-3.21105	0.00132251	0.0211652	5.24555	-4.86825	2.06328	-2.35947	0.0183012	0.0864259
Cdc7	6.36596	-5.51261	1.85529	-2.9713	0.00296545	0.0361808	9.1366	-3.31652	1.25925	-2.63373	0.00844538	0.0499414
Gpc6	32.3435	-5.47089	1.1373	-4.81042	1.50616e-06	0.000142567	24.2403	-3.93893	0.764036	-5.15543	2.53053e-07	1.37099e-05
Col6a5	77.9584	-5.46459	2.30589	-2.36985	0.0177955	0.114735	45.1154	-5.08179	2.3404	-2.17133	0.0299059	0.121739
Dusp19	6.08818	-5.45516	1.8717	-2.91455	0.00356199	0.0409714	12.6834	-3.0634	0.919902	-3.33014	0.000868025	0.00931271
Irs3	6.00142	-5.437	1.77519	-3.06277	0.00219301	0.0297016	8.68677	-5.87678	1.46542	-4.01031	6.06383e-05	0.00120707
Rasal1	5.88279	-5.39941	1.95697	-2.75907	0.00579662	0.0565428	4.69171	-3.25765	1.59994	-2.03611	0.0417392	0.153236
Gm34049	5.77689	-5.38257	2.38784	-2.25416	0.0241862	0.137569	4.26781	-5.30297	2.20091	-2.40945	0.0159766	0.0783662
Col5a3	138.028	-5.37201	1.05413	-5.09615	3.46629e-07	4.25338e-05	95.0553	-5.10183	1.05373	-4.84169	1.28738e-06	5.26943e-05
9530091C08Rik	30.0095	-5.36291	1.12617	-4.76207	1.9162e-06	0.00016407	8.4369	-3.54379	1.44014	-2.46072	0.0138658	0.071139
C920021L13Rik	5.69803	-5.36026	2.46517	-2.1744	0.0296751	0.155816	5.58027	-4.56555	2.19404	-2.08089	0.0374444	0.142079
Cpn1	5.6671	-5.35347	1.78912	-2.99223	0.00276944	0.0345329	7.47016	-2.49318	1.14428	-2.17882	0.0293448	0.120054
Gm41331	5.67137	-5.35176	1.76525	-3.03174	0.00243151	0.031758	14.574	-2.97716	0.95091	-3.13086	0.00174298	0.0156457
Gm38876	5.65292	-5.34593	1.7815	-3.0008	0.00269272	0.0339498	3.0989	-4.11833	1.78639	-2.30539	0.0211446	0.0957742
Lrrc55	5.55439	-5.32459	1.78589	-2.98147	0.00286864	0.0354259	3.77064	-4.03865	1.70204	-2.37283	0.0176522	0.0842887
Gm35463	5.47737	-5.30415	1.80291	-2.94198	0.00326117	0.0383813	4.72607	-3.07803	1.30612	-2.35663	0.0184416	0.0868439
Gm35545	47.0363	-5.30347	1.03813	-5.10865	3.24465e-07	4.00694e-05	9.1774	-5.85402	2.11416	-2.76896	0.00562359	0.037285
Fgd2	65.8287	-5.28796	1.07052	-4.93961	7.82787e-07	8.51999e-05	52.1492	-3.59295	0.631083	-5.6933	1.24605e-08	1.2128e-06
Gpr162	5.4098	-5.28574	1.79066	-2.95184	0.00315891	0.0375425	6.01814	-5.73972	1.6201	-3.54283	0.000395862	0.00508996
Pianp	5.39061	-5.27197	1.97319	-2.6718	0.00754452	0.0670411	5.41501	-5.3634	1.56726	-3.42215	0.000621284	0.00715823
Gm15663	5.27574	-5.24996	1.80799	-2.90376	0.0036871	0.0420136	8.14073	-3.58893	1.12587	-3.1877	0.00143408	0.0134951
Msantd1	5.1444	-5.21594	1.92138	-2.71468	0.00663397	0.0613554	5.0475	-5.2205	1.48478	-3.516	0.000438106	0.00550212
Gm14305	5.06984	-5.19502	1.90054	-2.73344	0.00626764	0.0593337	7.93198	-2.43985	0.959682	-2.54236	0.0110108	0.0604765
Gm40573	5.09166	-5.19385	1.83656	-2.82804	0.00468342	0.0497774	3.50543	-4.54524	2.25832	-2.01267	0.0441497	0.159428
Cxcl9	5.08786	-5.18972	1.94875	-2.6631	0.00774247	0.0680779	15.7072	-3.17962	1.34758	-2.3595	0.0182994	0.0864259
Gm11690	5.00563	-5.16829	1.97921	-2.61129	0.0090201	0.0746445	6.44133	-5.52715	1.95905	-2.82134	0.0047824	0.0331383
Cdh24	4.83496	-5.12697	1.94431	-2.6369	0.0083667	0.0712733	4.38228	-4.41656	1.65379	-2.67057	0.00757222	0.0462483
Klrb1f	4.72789	-5.09054	1.86167	-2.73439	0.00624963	0.0592515	4.55037	-4.61424	1.46005	-3.16033	0.00157589	0.0145275
Zfp354a	4.6893	-5.08087	1.88425	-2.69649	0.00700753	0.0637394	8.9336	-3.67869	1.07959	-3.40749	0.000655626	0.00746656
Pbk	4.63152	-5.05402	2.03179	-2.48747	0.0128656	0.0942917	8.92277	-3.19043	1.38323	-2.30651	0.0210824	0.0956217
Tmem117	4.53937	-5.03454	1.93208	-2.60576	0.00916697	0.0756001	6.00893	-3.75789	1.48817	-2.52517	0.0115641	0.0625018
Cd19	89.2309	-5.02463	1.0283	-4.88637	1.02711e-06	0.000105815	77.075	-3.77734	0.649126	-5.81912	5.91581e-09	6.73718e-07
Lyrm7	4.39586	-4.98909	1.94817	-2.56092	0.0104396	0.0823682	5.04667	-5.41106	1.74668	-3.0979	0.00194894	0.0170232
Gm11716	4.3486	-4.96435	1.95777	-2.53572	0.0112218	0.0858595	2.19027	-3.57899	1.79937	-1.98903	0.0466983	NA
Bbs10	4.32846	-4.96123	1.9201	-2.58385	0.00977049	0.0788998	8.67685	-5.56009	1.24277	-4.47394	7.6791e-06	0.00022713
Thrsp	102.218	-4.95895	2.33672	-2.12218	0.0338223	0.169024	117.797	-10.4786	1.87492	-5.58881	2.2863e-08	1.94289e-06
Gxylt2	29.4291	-4.9571	1.28622	-3.85399	0.000116207	0.00375625	30.2133	-4.06834	1.0113	-4.02289	5.74896e-05	0.00115124
Kcng2	4.28301	-4.95011	2.00859	-2.46447	0.0137215	0.0982063	3.91989	-5.76551	2.4998	-2.30638	0.0210892	0.0956269
Dctd	4.23864	-4.92515	2.08208	-2.3655	0.0180057	0.115413	4.1773	-5.03284	2.30559	-2.18288	0.0290446	0.119263
Tmem35a	4.19837	-4.91766	1.95859	-2.51082	0.0120451	0.0904319	7.91992	-5.63552	1.2871	-4.37847	1.19517e-05	0.000317616
Tpmt	4.17319	-4.91105	1.92343	-2.55328	0.0106715	0.0834412	8.7067	-3.1216	1.35099	-2.3106	0.0208551	0.0949254
H2-Ob	42.1894	-4.88213	0.994668	-4.9083	9.18702e-07	9.76484e-05	50.2438	-2.40307	0.862828	-2.78511	0.0053509	0.0359249
Twist2	4.04477	-4.86089	2.00586	-2.42334	0.0153785	0.105574	4.59338	-4.96006	2.07264	-2.39311	0.0167062	0.0811369
C1qtnf9	4.03028	-4.8548	2.10005	-2.31176	0.020791	0.125425	2.83128	-4.91207	2.37732	-2.06622	0.0388079	NA
BC024063	4.01808	-4.85344	1.95217	-2.48617	0.0129125	0.0944413	9.24752	-2.95525	0.913813	-3.23397	0.00122081	0.0120576
4933431E20Rik	3.89195	-4.8078	1.96066	-2.45213	0.0142012	0.100251	4.79525	-5.20967	1.32285	-3.93822	8.20894e-05	0.00152526
Zik1	3.87319	-4.80332	1.98531	-2.41943	0.0155449	0.10582	3.98441	-4.50597	2.10565	-2.13994	0.0323599	0.128923
Styk1	3.78855	-4.76684	1.99535	-2.38898	0.0168951	0.111735	4.89489	-3.11909	1.25549	-2.48436	0.0129786	0.0678718
Pla2g4f	3.74185	-4.75722	2.09457	-2.27122	0.0231337	0.133795	8.08241	-4.62681	1.27695	-3.62333	0.000290837	0.0040608
Slamf8	3.67721	-4.72193	2.05226	-2.30084	0.0214007	0.127563	9.19665	-6.03752	1.21752	-4.95885	7.09118e-07	3.31602e-05
Acnat1	3.65966	-4.72148	1.99539	-2.3662	0.0179719	0.115362	4.74731	-4.12492	2.02007	-2.04197	0.0411541	0.151587
Colq	27.6055	-4.70774	1.14266	-4.11999	3.78885e-05	0.00163666	26.0709	-7.65225	1.41966	-5.3902	7.03792e-08	4.90924e-06
Ngb	3.60675	-4.69527	2.04638	-2.29443	0.021766	0.128943	8.46538	-2.32535	1.14594	-2.02921	0.0424368	0.155184
Spib	63.9768	-4.68999	0.865814	-5.41686	6.06554e-08	1.00735e-05	68.6404	-4.36983	0.841848	-5.19075	2.09443e-07	1.16102e-05
Prss35	3.5654	-4.68571	2.03354	-2.30421	0.0212108	0.126801	4.15397	-4.72686	1.86546	-2.53389	0.0112803	0.0614512
Col6a6	24.3292	-4.68024	1.34086	-3.49049	0.000482142	0.0102749	16.0081	-7.39187	1.86748	-3.95821	7.55121e-05	0.00142403
BC147527	3.33496	-4.57946	2.20556	-2.07632	0.037864	0.180408	5.15907	-5.85706	1.54354	-3.79457	0.000147898	0.00236934
Scube2	55.2457	-4.57689	1.00427	-4.55743	5.17833e-06	0.00035502	104.793	-2.36311	0.745955	-3.16789	0.00153547	0.0142175
Syt15	17.4182	-4.57151	1.23659	-3.69686	0.000218281	0.00583244	19.3929	-3.42219	0.959397	-3.56702	0.000361067	0.00474088
Gm16386	11.6595	-4.56216	1.3946	-3.2713	0.00107055	0.0182859	9.30256	-5.83369	1.19989	-4.86185	1.16293e-06	4.85503e-05
Gm34232	64.8301	-4.54628	1.00834	-4.50867	6.52342e-06	0.000421724	29.5512	-2.05559	0.717378	-2.86542	0.00416463	0.0298938
Zfp493	3.23643	-4.54185	2.07102	-2.19304	0.0283042	0.151846	4.20446	-4.45444	1.67002	-2.6673	0.00764628	0.0465647
Adgre4	22.5103	-4.53224	1.10048	-4.11844	3.81449e-05	0.00163666	28.7381	-3.23424	0.857211	-3.77297	0.000161313	0.00253913
Glp1r	47.3913	-4.52811	1.34601	-3.36411	0.000767906	0.0144048	70.9803	-2.77521	1.17638	-2.35912	0.0183185	0.086459
LOC115488669	25.8052	-4.51877	1.13952	-3.9655	7.32428e-05	0.0026523	12.4197	-5.91926	1.68709	-3.50856	0.000450533	0.00561189
F730311O21Rik	32.5935	-4.513	1.09694	-4.11417	3.88567e-05	0.00165187	11.2361	-3.20348	1.62624	-1.96987	0.0488532	0.170635
Col3a1	5174.88	-4.49801	0.918028	-4.89964	9.60114e-07	0.000100525	4337.55	-4.83031	0.950145	-5.08377	3.70021e-07	1.91189e-05
S100b	3.0984	-4.4797	2.09679	-2.13646	0.0326421	0.165215	4.87333	-5.0692	1.56904	-3.23077	0.00123457	0.0121719
Tex11	3.03708	-4.45692	2.23304	-1.99589	0.0459455	0.20075	4.06686	-3.80389	1.65923	-2.29257	0.021873	0.0980654
Cacna1i	35.5527	-4.43253	1.15483	-3.83826	0.000123908	0.00392612	27.4463	-4.59622	1.05479	-4.35747	1.31576e-05	0.000340481
Eef1akmt4-ece2	2.94955	-4.41238	2.21834	-1.98904	0.0466963	0.202842	3.60393	-3.76457	1.75532	-2.14466	0.0319798	0.127774
Gm35113	2.92316	-4.39753	2.14529	-2.04986	0.0403785	0.186612	5.94266	-5.61818	1.51598	-3.70596	0.00021059	0.00315904
Tnfrsf13c	20.1736	-4.39608	1.31661	-3.33894	0.000840993	0.0153008	17.2227	-7.1939	1.41801	-5.07324	3.91098e-07	1.99008e-05
Spon2	63.7821	-4.37465	1.12344	-3.89397	9.86185e-05	0.00332108	49.2434	-4.25143	1.71685	-2.4763	0.0132753	0.0689135
Rtl1	35.6366	-4.36971	1.07352	-4.07046	4.69213e-05	0.00190705	24.6745	-4.33431	1.40916	-3.07581	0.00209931	0.0179309
Abca9	92.2732	-4.3469	0.929303	-4.67759	2.90264e-06	0.000224576	114.59	-2.46811	0.532862	-4.63181	3.62483e-06	0.000124606
Col1a1	4227.69	-4.33301	0.905883	-4.78319	1.72535e-06	0.000153884	3154.04	-4.35675	0.912281	-4.77567	1.79108e-06	7.0718e-05
Kntc1	9.83044	-4.31969	1.54225	-2.8009	0.00509602	0.0523599	15.4833	-2.61101	0.801348	-3.25827	0.00112092	0.0112773
Kmo	18.9925	-4.31152	1.36338	-3.16238	0.00156483	0.0234509	16.5537	-2.88471	1.19547	-2.41303	0.0158206	0.0777379
Gm33050	21.2328	-4.30053	1.30866	-3.28621	0.00101547	0.0175768	10.9454	-4.66198	1.76731	-2.63789	0.00834227	0.0496473
Ppp1r3c	18.6614	-4.25541	1.14032	-3.73177	0.00019014	0.00528578	25.8961	-2.29656	0.63429	-3.62068	0.000293834	0.00407791
Il27ra	22.4169	-4.2134	1.13648	-3.70741	0.000209387	0.00564965	24.3371	-3.29139	1.15008	-2.86188	0.00421133	0.0301806
Mup14	8.77182	-4.17622	1.74475	-2.39359	0.0166842	0.110897	7.50748	-6.86697	2.35591	-2.91478	0.00355936	0.0265422
Hykk	25.8422	-4.1635	1.13404	-3.6714	0.000241222	0.00629695	36.4241	-2.4966	0.582982	-4.28247	1.84826e-05	0.00045039
H2-DMb2	42.0892	-4.16241	1.05807	-3.93395	8.35607e-05	0.0029163	68.1877	-2.93339	0.796335	-3.68361	0.000229951	0.00338874
A630001G21Rik	35.5131	-4.13962	0.991096	-4.17681	2.95631e-05	0.00137237	18.2896	-2.10775	0.956358	-2.20393	0.0275292	0.114643
Gm31262	347.127	-4.136	0.575703	-7.18426	6.75704e-13	4.48877e-10	22.07	-2.52371	0.846486	-2.9814	0.00286938	0.0226266
Gm39173	19.0865	-4.04846	1.23352	-3.28205	0.00103057	0.0178062	17.6498	-3.93762	1.14177	-3.44871	0.00056327	0.00664064
Gbp11	15.7816	-4.04645	1.52121	-2.66002	0.00781354	0.068504	8.43044	-5.32725	2.43826	-2.18486	0.0288992	0.118928
Negr1	15.8637	-4.02313	1.21196	-3.31953	0.000901686	0.0160101	18.2219	-6.34691	1.13497	-5.59213	2.24299e-08	1.91581e-06
Ushbp1	70.619	-4.01521	0.776068	-5.17378	2.29403e-07	3.03527e-05	91.524	-2.16098	0.773229	-2.79475	0.00519404	0.035076
Gm35562	109.767	-4.01078	1.01709	-3.9434	8.03355e-05	0.00282937	56.7079	-2.09945	0.891727	-2.35436	0.0185546	0.0872291
Samd12	54.8695	-3.98757	1.21167	-3.29096	0.000998456	0.017376	76.6705	-2.3784	0.668283	-3.55897	0.000372316	0.00484676
Ckmt2	19.0141	-3.98544	1.29498	-3.0776	0.00208672	0.0286126	18.8319	-7.45064	1.82842	-4.07491	4.60317e-05	0.000956101
Aplnr	92.0536	-3.9851	0.782171	-5.09492	3.48891e-07	4.25405e-05	96.7145	-5.04102	0.702053	-7.1804	6.951e-13	3.55351e-10
Adamts7	21.4768	-3.9755	1.25942	-3.15662	0.0015961	0.023726	20.0218	-2.0986	0.892752	-2.35071	0.0187378	0.0878438
Gm32849	153.684	-3.96185	0.94495	-4.19265	2.75712e-05	0.00129551	83.2205	-2.5791	0.562945	-4.58143	4.61802e-06	0.000150997
Srpx2	11.32	-3.94615	1.38416	-2.85093	0.0043592	0.0473393	16.6729	-3.11098	1.02885	-3.02373	0.00249676	0.0205801
Igdcc4	25.3151	-3.9317	1.29138	-3.04458	0.00233006	0.030915	22.6877	-4.00218	1.15223	-3.47343	0.000513852	0.00621112
Hcar1	13.3518	-3.92895	1.49042	-2.63613	0.00838567	0.0713559	15.738	-4.63733	1.76716	-2.62417	0.00868601	0.0508791
Bank1	99.3176	-3.92482	0.894017	-4.3901	1.133e-05	0.000655471	70.8134	-4.4359	0.825389	-5.37431	7.68771e-08	5.25306e-06
Gm32643	32.2106	-3.91203	1.08043	-3.6208	0.000293692	0.00725381	40.3101	-2.33764	0.753479	-3.10247	0.00191913	0.0168387
Cacna1e	66.0634	-3.891	1.04899	-3.7093	0.000207837	0.00563147	52.6951	-5.30964	1.14484	-4.63788	3.52003e-06	0.000122513
Itga11	14.3217	-3.87115	1.27988	-3.02462	0.00248947	0.0322183	10.4903	-3.73495	1.68906	-2.21126	0.0270177	0.113246
Mndal	134.825	-3.86641	0.980408	-3.94367	8.02425e-05	0.00282937	124.378	-2.17023	0.408133	-5.31745	1.05229e-07	6.67287e-06
Tet1	24.0618	-3.83502	1.10422	-3.47307	0.000514535	0.0107862	22.4149	-2.70666	0.747078	-3.623	0.000291208	0.00406259
Islr	40.6065	-3.82685	0.966975	-3.95755	7.57236e-05	0.00272104	46.6274	-2.75159	0.595486	-4.62074	3.8238e-06	0.00013011
Sdk1	29.8605	-3.81858	1.33125	-2.86841	0.0041254	0.0456495	30.0693	-2.32186	0.772055	-3.00737	0.00263517	0.0214778
AW146154	10.4329	-3.81425	1.36293	-2.79857	0.005133	0.0524773	10.5101	-5.12218	1.2963	-3.95138	7.7703e-05	0.00145996
Gm41313	27.9026	-3.80123	1.04718	-3.62996	0.000283466	0.00703734	31.5936	-3.89159	0.887633	-4.38423	1.16398e-05	0.000312279
Ngfr	10.1483	-3.7823	1.48612	-2.54508	0.0109252	0.0846295	7.88699	-4.35759	1.96174	-2.22129	0.0263315	0.111171
Gm38487	31.7831	-3.74939	1.18903	-3.15333	0.00161418	0.0238476	15.4844	-2.1495	1.02093	-2.10544	0.0352526	0.136391
Col14a1	237.992	-3.72034	0.72449	-5.13511	2.81973e-07	3.52741e-05	271.678	-3.48117	0.605953	-5.74496	9.19451e-09	9.50156e-07
Col1a2	2843.98	-3.70761	0.834006	-4.44555	8.7669e-06	0.000536854	2423.06	-4.03641	0.831465	-4.85458	1.20641e-06	5.00988e-05
Folr2	64.171	-3.69775	1.28777	-2.87144	0.00408612	0.045319	58.3048	-4.36085	1.1081	-3.93542	8.30529e-05	0.00153974
Pou2af1	116.438	-3.69232	1.0563	-3.49552	0.000473134	0.0101277	99.0362	-4.35088	0.834617	-5.21303	1.85785e-07	1.06015e-05
Sfrp4	12.4373	-3.68883	1.61552	-2.28337	0.0224088	0.131058	12.9685	-7.11113	1.69346	-4.19916	2.67908e-05	0.000615233
Nmral1	6.46206	-3.68804	1.58265	-2.3303	0.0197904	0.122121	9.97032	-3.25573	1.31952	-2.46736	0.0136114	0.0700055
Ecm2	36.3914	-3.6861	0.856683	-4.30276	1.68684e-05	0.000887893	44.0041	-2.62437	0.625378	-4.19646	2.71119e-05	0.000620903
Gm32249	12.5755	-3.67601	1.31132	-2.8033	0.00505825	0.0520607	11.1959	-2.16899	1.03743	-2.09074	0.0365516	0.13961
Tmem200a	11.1711	-3.67164	1.37378	-2.67266	0.00752518	0.0669001	9.64176	-4.85329	1.51338	-3.20692	0.00134162	0.0128711
Kcnj3	21.0279	-3.66164	1.41338	-2.59069	0.00957831	0.0780038	13.3068	-4.71164	1.67231	-2.81744	0.00484079	0.0334369
Cd22	114.988	-3.6433	0.958895	-3.79948	0.000145002	0.00438034	115.802	-2.66538	0.593792	-4.48875	7.16431e-06	0.000214174
Ciita	128.534	-3.64201	0.850513	-4.28213	1.8511e-05	0.000953513	138.331	-2.70862	0.447298	-6.05552	1.39969e-09	2.11101e-07
Chek1	6.12623	-3.6257	1.76208	-2.05762	0.0396264	0.185112	6.74689	-3.82195	1.68906	-2.26277	0.0236499	0.103536
Meg3	145.943	-3.61508	0.89234	-4.05123	5.09485e-05	0.00203636	61.4142	-2.9374	0.851132	-3.45117	0.000558169	0.00659443
Cxcr5	29.3819	-3.60714	0.846871	-4.25937	2.05002e-05	0.00102848	34.2419	-3.67307	0.83644	-4.39131	1.12672e-05	0.000303743
Lgals12	23.1634	-3.59429	1.24492	-2.88718	0.00388718	0.0438445	23.1808	-2.92849	1.11474	-2.62707	0.00861242	0.0506216
Gm30106	14.5557	-3.59137	1.48421	-2.41971	0.0155328	0.10582	6.44812	-5.019	2.1058	-2.38341	0.017153	0.082463
Gm42339	87.3891	-3.58086	1.01015	-3.54487	0.000392808	0.00880961	32.3311	-4.75079	1.51226	-3.14153	0.00168069	0.0152089
Pax5	130.513	-3.57818	0.558161	-6.41065	1.44901e-10	6.20336e-08	114.642	-3.49565	0.705471	-4.95506	7.23073e-07	3.35317e-05
Slamf7	31.3505	-3.55843	0.93953	-3.78746	0.000152197	0.0045318	31.196	-2.47476	0.839219	-2.94888	0.00318923	0.0245683
Mylk4	8.75913	-3.55471	1.41759	-2.50757	0.0121566	0.0911269	6.93179	-6.17953	1.73362	-3.56453	0.000364508	0.00476364
Map2k6	26.2005	-3.55421	1.16494	-3.05098	0.00228095	0.0304522	28.5477	-2.05853	0.772333	-2.66534	0.00769095	0.0467482
Gm31623	50.471	-3.54012	0.822145	-4.30596	1.66266e-05	0.000879978	27.3742	-3.26051	0.737356	-4.4219	9.78371e-06	0.000275276
Adamts12	49.7912	-3.53713	0.980182	-3.60865	0.0003078	0.00746095	34.5516	-3.20761	0.981379	-3.26847	0.00108131	0.0109777
Npy1r	12.8588	-3.53335	1.27742	-2.76601	0.00567474	0.0557206	20.6817	-3.24449	0.861829	-3.76465	0.000166781	0.00260699
Ms4a7	11.2362	-3.5322	1.63323	-2.16271	0.0305637	0.158593	12.2992	-2.82362	1.42888	-1.9761	0.0481429	0.168576
Hepacam2	8.64171	-3.5312	1.44696	-2.44043	0.0146699	0.10236	9.38349	-5.79167	1.24149	-4.6651	3.08466e-06	0.000110816
Cd72	20.9225	-3.51593	1.02937	-3.4156	0.00063641	0.0126478	23.8328	-7.09452	1.34065	-5.29183	1.21096e-07	7.45319e-06
Pnmal2	8.47853	-3.50442	1.48616	-2.35804	0.0183716	0.116902	14.0338	-2.28348	0.815349	-2.80062	0.00510052	0.0346401
Lrat	95.9649	-3.48345	0.762601	-4.56786	4.92736e-06	0.00033902	173.762	-2.66042	0.670723	-3.96649	7.29376e-05	0.00138868
Cma1	18.8665	-3.47948	1.32462	-2.62677	0.00861996	0.0723904	14.1168	-7.33072	1.99931	-3.66662	0.000245779	0.0035769
Cmah	198.089	-3.47048	0.599158	-5.79227	6.94432e-09	1.67228e-06	206.807	-2.30274	0.567723	-4.05609	4.99001e-05	0.001025
Rian	63.2176	-3.45983	1.0003	-3.45879	0.00054261	0.0111801	34.2306	-3.05499	0.968883	-3.1531	0.00161546	0.0148026
B3galt2	38.9117	-3.43917	0.929865	-3.69857	0.000216817	0.00580136	37.0254	-2.49268	0.945639	-2.63598	0.00838959	0.0497168
Kank4	28.3319	-3.43563	1.28347	-2.67683	0.00743234	0.0662889	52.4213	-3.75442	0.856971	-4.38104	1.18114e-05	0.000315871
Scn3a	65.9668	-3.42016	1.00013	-3.41971	0.000626885	0.012502	70.9982	-2.15343	0.938321	-2.29498	0.021734	0.0977827
Clstn3	10.4909	-3.41181	1.42411	-2.39575	0.0165866	0.110509	13.47	-3.00035	1.12882	-2.65797	0.00786138	0.0475288
Fcmr	41.0707	-3.38716	0.801058	-4.22836	2.35401e-05	0.0011452	45.187	-4.06749	0.906728	-4.4859	7.26085e-06	0.000216288
Gm32888	64.5558	-3.35368	0.790997	-4.23981	2.23707e-05	0.0011079	26.3512	-2.51572	0.86039	-2.92393	0.00345647	0.0260204
Flrt1	26.93	-3.34491	1.18882	-2.81364	0.00489848	0.0508729	27.3615	-5.35129	1.35468	-3.95022	7.80805e-05	0.00146377
Bcl11a	60.4323	-3.32639	0.704706	-4.72025	2.35556e-06	0.000188298	44.7201	-4.00228	0.831675	-4.81231	1.49194e-06	5.9787e-05
Gm13816	9.83789	-3.32502	1.53593	-2.16483	0.0304008	0.158243	22.4181	-2.18642	0.903902	-2.41887	0.0155686	0.0770424
LOC115490137	71.749	-3.32449	0.853841	-3.89357	9.87789e-05	0.00332108	42.4734	-2.78928	0.674651	-4.13441	3.55874e-05	0.000776751
Plin1	100.666	-3.32356	1.17875	-2.81957	0.00480885	0.0503654	112.14	-3.79744	1.37825	-2.75525	0.00586465	0.0384267
Gm30928	11.8957	-3.28865	1.39996	-2.3491	0.018819	0.118559	18.7973	-2.30473	0.906639	-2.54206	0.0110202	0.060508
Gm5141	7.25761	-3.26258	1.49733	-2.17894	0.0293363	0.154839	4.90867	-5.08486	1.79315	-2.83572	0.00457227	0.0320538
Ikzf3	153.389	-3.23204	0.589198	-5.48549	4.12331e-08	7.42389e-06	115.373	-2.23948	0.442921	-5.05617	4.2775e-07	2.15044e-05
Adrb3	52.5867	-3.21976	0.999633	-3.22095	0.00127768	0.0206498	41.945	-2.71504	0.928523	-2.92404	0.00345521	0.0260204
Haao	26.3902	-3.2059	1.28273	-2.49927	0.0124448	0.09246	17.9535	-2.06081	0.879163	-2.34406	0.0190751	0.0887806
Cfap97d2	13.4572	-3.19539	1.42219	-2.24682	0.0246517	0.139139	11.1644	-2.3664	1.19817	-1.975	0.0482676	0.168906
Derl3	15.6168	-3.18838	1.41276	-2.25684	0.0240182	0.136897	15.6955	-3.22428	1.17093	-2.7536	0.00589442	0.0386066
Ttn	3045.65	-3.1849	1.51258	-2.10561	0.0352384	0.173516	1341.96	-3.52715	0.886155	-3.98028	6.88333e-05	0.00133019
5330413P13Rik	6.81623	-3.18132	1.59499	-1.99457	0.0460894	0.200937	7.89676	-4.66184	1.59701	-2.91911	0.00351031	0.0262936
Fsd2	13.381	-3.17831	1.3751	-2.31133	0.0208145	0.125467	16.8329	-4.20571	1.10517	-3.80548	0.000141531	0.0022959
Retn	64.4503	-3.15377	1.15805	-2.72334	0.00646253	0.0604078	61.6236	-4.66023	1.84564	-2.525	0.01157	0.0625018
Armcx1	18.5847	-3.12483	1.12122	-2.78699	0.00532006	0.0532974	27.8606	-2.31585	0.614415	-3.7692	0.000163774	0.00256802
Col6a3	543.105	-3.12335	0.487598	-6.40559	1.4979e-10	6.27328e-08	527.011	-2.86424	0.411523	-6.96011	3.4e-12	1.26488e-09
Col15a1	276.962	-3.1124	0.830559	-3.74735	0.00017871	0.00509298	186.496	-4.03533	0.735091	-5.48957	4.02918e-08	3.13733e-06
Il9r	14.6711	-3.08217	1.29449	-2.38099	0.0172662	0.112987	12.8734	-3.76124	1.25297	-3.00186	0.00268337	0.0217213
Tnfsf10	118.532	-3.05407	0.757756	-4.03041	5.56807e-05	0.0021847	208.051	-2.86398	0.583353	-4.90952	9.12993e-07	4.05422e-05
Asb2	10.2878	-3.04948	1.41881	-2.14932	0.0316087	0.162159	10.5113	-4.39767	1.69832	-2.58942	0.00961374	0.0548173
Cyp1a1	23.4051	-3.02651	1.07165	-2.82416	0.00474051	0.050125	58.5788	-2.03425	0.965172	-2.10765	0.0350611	0.135807
Ly86	35.6093	-3.01162	1.06575	-2.82581	0.00471614	0.0500035	41.0068	-2.72597	0.82724	-3.29526	0.000983306	0.0101866
Gm15713	9.96479	-2.99237	1.44875	-2.06548	0.0388777	0.183259	4.86702	-3.91679	1.82668	-2.14421	0.032016	0.127797
Col5a1	578.899	-2.98641	0.751386	-3.97454	7.05161e-05	0.00258269	448.126	-3.0316	0.658548	-4.60347	4.15509e-06	0.000137843
H2-Oa	9.90474	-2.97389	1.38888	-2.14122	0.0322562	0.164095	11.5671	-3.43134	1.52709	-2.24698	0.0246415	0.106293
Mrc2	225.119	-2.96759	0.39785	-7.45906	8.71411e-14	7.29901e-11	280.609	-2.02303	0.345255	-5.85952	4.6422e-09	5.61088e-07
Gm46152	15.7364	-2.95254	1.28011	-2.30647	0.0210844	0.126443	10.2001	-2.99422	1.28992	-2.32125	0.0202736	0.0930375
Gm26911	80.0171	-2.94585	0.934094	-3.15369	0.00161218	0.0238457	27.4446	-2.90581	1.02993	-2.82137	0.00478193	0.0331383
Immp2l	11.5901	-2.94027	1.31453	-2.23675	0.0253025	0.141332	7.6811	-5.92217	1.90735	-3.10492	0.00190332	0.0167444
Cdca7l	13.4003	-2.93836	1.33208	-2.20585	0.0273947	0.148771	18.5842	-2.49654	0.641065	-3.89436	9.84586e-05	0.00174019
H2-Eb2	15.3907	-2.93791	1.00802	-2.91453	0.00356227	0.0409714	13.3177	-6.87636	1.2478	-5.51079	3.57227e-08	2.82091e-06
Siglecg	47.433	-2.93572	0.746211	-3.93417	8.34849e-05	0.0029163	37.2162	-2.74224	1.00315	-2.73363	0.00626411	0.0403181
Snrnp25	7.74325	-2.93294	1.48541	-1.9745	0.0483249	0.207141	12.5573	-2.1418	1.04839	-2.04295	0.041057	0.151362
Slc9a9	33.1963	-2.91942	1.31124	-2.22645	0.0259841	0.143846	35.4709	-2.21918	0.532961	-4.16387	3.12895e-05	0.000698671
Chl1	85.8566	-2.91502	1.06639	-2.73353	0.006266	0.0593337	65.2139	-4.37712	2.02799	-2.15835	0.0309005	0.124592
Hmcn2	32.8492	-2.90675	1.3876	-2.0948	0.0361889	0.175789	26.4506	-2.64002	1.23619	-2.13562	0.0327108	0.129735
Fcrl1	18.4516	-2.89249	1.25507	-2.30464	0.0211868	0.126784	16.9975	-2.68825	1.03764	-2.59073	0.00957725	0.0546464
H1f1	18.3321	-2.89079	1.396	-2.07077	0.0383807	0.181627	39.2327	-2.71799	0.883105	-3.07777	0.00208559	0.0178684
Klhl13	28.9631	-2.88812	0.869473	-3.32169	0.000894754	0.0159109	32.0605	-2.64273	0.647354	-4.08236	4.45803e-05	0.000929413
Btla	82.797	-2.88624	0.950803	-3.03558	0.00240074	0.0314628	55.8788	-2.35192	0.555991	-4.23015	2.33535e-05	0.000556133
Irf4	77.6494	-2.88542	1.02273	-2.8213	0.0047829	0.0503654	63.5733	-3.16822	0.663236	-4.77691	1.7801e-06	7.04507e-05
Rmnd1	19.976	-2.86976	0.922037	-3.11241	0.00185564	0.026475	20.891	-2.57772	0.699253	-3.68638	0.000227462	0.00336391
Gm41343	31.7903	-2.84757	1.24488	-2.28742	0.0221711	0.130346	16.0773	-2.60926	0.726213	-3.59297	0.000326933	0.00441386
Prim1	10.7374	-2.82274	1.4087	-2.00379	0.0450924	0.198323	11.8873	-2.72497	1.33765	-2.03713	0.0416373	0.152963
Gm41305	27.8864	-2.82009	1.24355	-2.26777	0.0233435	0.134593	11.3081	-2.56821	1.21281	-2.11758	0.034211	0.133499
Cpxm1	115.372	-2.80586	0.836631	-3.35376	0.000797214	0.0147266	102.063	-4.01972	1.08046	-3.72038	0.000198921	0.0030219
Lgals1	288.745	-2.80208	0.633691	-4.42184	9.78658e-06	0.000582145	359.62	-2.6738	0.627993	-4.25768	2.06557e-05	0.000498266
Dipk2b	14.2023	-2.78451	1.34249	-2.07414	0.0380664	0.180762	16.0984	-2.9563	1.09114	-2.70936	0.00674133	0.0424752
D830024N08Rik	47.7738	-2.74916	1.27981	-2.1481	0.0317058	0.162234	30.1684	-2.18621	0.5797	-3.77127	0.000162419	0.00255071
Mef2c	148.953	-2.71713	0.584641	-4.64752	3.35952e-06	0.000249889	267.756	-2.64667	0.366466	-7.22215	5.11721e-13	2.95404e-10
C330018D20Rik	11.6972	-2.71643	1.35607	-2.00317	0.0451594	0.198445	17.1427	-3.06792	0.825786	-3.71516	0.000203078	0.0030719
Fcrla	18.5288	-2.71418	1.04344	-2.60118	0.00929046	0.0763244	23.9516	-2.87107	1.37172	-2.09304	0.0363456	0.139172
Col5a2	341.506	-2.71164	0.729482	-3.71721	0.000201433	0.00552792	314.542	-2.57206	0.621705	-4.13711	3.51705e-05	0.000768654
Igsf10	79.573	-2.67675	0.556627	-4.80888	1.51775e-06	0.000142567	91.9841	-2.81817	0.420154	-6.70746	1.98035e-11	6.02784e-09
LOC115488927	36.3549	-2.67398	1.27552	-2.09639	0.0360479	0.175661	14.7724	-2.3155	0.809258	-2.86126	0.00421956	0.0302137
Tril	34.8878	-2.6726	0.929238	-2.87612	0.00402593	0.044962	62.7259	-2.13053	0.597443	-3.56608	0.000362357	0.00474293
Pomt1	22.2364	-2.664	1.27029	-2.09715	0.0359804	0.175573	38.8928	-2.06116	0.37998	-5.42437	5.81581e-08	4.19666e-06
Adcyap1r1	31.0523	-2.63696	1.0084	-2.61499	0.00892303	0.0740958	26.681	-2.47674	0.86011	-2.87956	0.00398235	0.0288859
Adamts6	30.6329	-2.63274	0.888045	-2.96464	0.00303033	0.0366935	19.7777	-2.29731	0.85085	-2.70002	0.00693353	0.0433112
Sfrp2	134.472	-2.62621	0.92928	-2.82607	0.00471229	0.0499903	115.871	-5.77386	1.0656	-5.41842	6.01287e-08	4.30177e-06
Fbln2	277.841	-2.62182	0.816651	-3.21046	0.00132523	0.0211873	223.654	-3.35239	0.79712	-4.20562	2.60363e-05	0.000603702
Cd79a	101.856	-2.58781	1.02186	-2.53244	0.011327	0.0864218	122.383	-3.8653	0.675393	-5.72303	1.04641e-08	1.04274e-06
Gja5	48.4681	-2.57827	1.03385	-2.49386	0.0126361	0.0933771	72.0367	-2.78132	0.736269	-3.77759	0.00015835	0.00250325
Gm38515	33.6448	-2.55619	0.953953	-2.67958	0.00737151	0.065914	29.6296	-2.05535	0.973109	-2.11215	0.0346739	0.134712
Dmpk	104.771	-2.55349	0.485875	-5.25546	1.47658e-07	2.12285e-05	98.8043	-2.78777	0.384748	-7.2457	4.3021e-13	2.65816e-10
Cd300ld3	14.425	-2.5392	1.2868	-1.97327	0.048465	0.207254	15.2169	-4.26859	1.09628	-3.89371	9.87243e-05	0.00174156
Fasn	4325	-2.53001	0.59298	-4.26659	1.98479e-05	0.00100097	4349.08	-2.7081	0.535168	-5.06028	4.18644e-07	2.111e-05
H2ac4	27.0384	-2.51483	1.1611	-2.16591	0.0303184	0.158031	49.3824	-2.68457	0.817417	-3.28421	0.00102268	0.0104906
Aoc3	103.574	-2.50715	0.850013	-2.94954	0.00318244	0.0377211	96.0658	-4.39086	0.920282	-4.77121	1.83125e-06	7.21341e-05
Steap3	90.9755	-2.50436	0.745346	-3.36	0.000779431	0.0145642	89.1824	-3.29378	0.64417	-5.11322	3.1671e-07	1.66208e-05
Tpm2	107.731	-2.4685	0.874083	-2.82411	0.00474126	0.050125	94.6779	-2.77515	0.916591	-3.02768	0.00246436	0.0203934
Acaca	620.244	-2.45997	0.643149	-3.82488	0.000130833	0.00407397	588.07	-2.7415	0.592145	-4.62978	3.66051e-06	0.000125063
Fndc1	477.463	-2.45356	0.795047	-3.08606	0.00202831	0.0280311	344.872	-4.26195	0.722479	-5.89906	3.65577e-09	4.63646e-07
Lgi4	12.6227	-2.45212	1.16743	-2.10044	0.0356904	0.17477	14.3278	-6.35237	1.36848	-4.64193	3.45177e-06	0.000120639
Cd79b	67.7385	-2.43048	0.768529	-3.16251	0.00156417	0.0234509	83.8052	-2.66956	0.578386	-4.61554	3.92082e-06	0.000132871
Cx3cr1	33.4347	-2.42651	1.02016	-2.37856	0.0173805	0.113312	39.1808	-2.3576	0.613921	-3.84023	0.00012292	0.00206607
Calhm2	39.2286	-2.42233	0.924121	-2.62123	0.0087614	0.0731635	45.3353	-2.18761	0.404432	-5.40909	6.33461e-08	4.49355e-06
Mfap5	94.11	-2.39767	0.7488	-3.20201	0.00136472	0.021515	84.3614	-3.19701	0.662982	-4.82216	1.42012e-06	5.72911e-05
Kif15	9.24716	-2.39758	1.18789	-2.01836	0.0435542	0.194454	14.6896	-2.45909	1.11452	-2.20641	0.0273552	0.11426
Plxdc1	18.7642	-2.3918	0.982509	-2.43438	0.0149175	0.103302	28.1447	-3.0686	0.628056	-4.88586	1.02977e-06	4.46615e-05
Igf1	166.955	-2.38687	0.854156	-2.79442	0.00519929	0.0527184	159.445	-3.05313	0.648741	-4.70624	2.52332e-06	9.40823e-05
Ankrd63	30.8988	-2.36607	1.16872	-2.0245	0.0429188	0.192779	43.2839	-3.57986	1.04697	-3.41925	0.000627946	0.00722505
Mblac2	11.7282	-2.35516	1.07196	-2.19705	0.0280166	0.150723	15.1731	-2.5278	0.706833	-3.57623	0.000348587	0.00460228
Adh1	87.279	-2.34524	0.556968	-4.21073	2.54544e-05	0.00121081	164.521	-2.03305	0.492358	-4.12921	3.64019e-05	0.000791433
Acad12	13.3746	-2.32446	1.08126	-2.14977	0.0315731	0.162029	18.0755	-3.66526	0.816285	-4.49017	7.11671e-06	0.000213132
Ncapd2	48.8018	-2.32201	0.601768	-3.85864	0.00011402	0.00372305	71.3832	-2.51887	0.615463	-4.09264	4.26483e-05	0.000900346
Astn2	30.4385	-2.3208	0.789941	-2.93794	0.00330404	0.0387415	44.1586	-2.01138	0.685434	-2.93446	0.00334133	0.025444
Tmeff2	19.1146	-2.31855	0.979296	-2.36757	0.0179052	0.115097	21.9617	-2.70551	0.877326	-3.08381	0.00204368	0.0176085
Rcn3	147.18	-2.3024	0.586332	-3.92678	8.60913e-05	0.00297231	160.145	-2.72466	0.466558	-5.83992	5.22259e-09	6.11408e-07
9530082P21Rik	15.3244	-2.29181	1.05734	-2.16753	0.0301943	0.15764	22.4939	-2.7723	0.698836	-3.96702	7.27763e-05	0.00138868
Ncr1	9.7506	-2.28622	1.13775	-2.00942	0.0444921	0.196697	11.591	-2.58028	0.856733	-3.01177	0.00259732	0.0212684
Serpinh1	676.371	-2.27993	0.635787	-3.586	0.000335785	0.00791787	860.365	-2.77825	0.521506	-5.32736	9.96531e-08	6.54232e-06
Zranb3	22.7349	-2.26895	0.756379	-2.99976	0.00270195	0.0340217	16.1873	-2.54706	0.974911	-2.6126	0.00898555	0.052105
H2ac11	15.6958	-2.26551	1.05753	-2.14226	0.0321722	0.163881	30.2207	-2.22884	0.901778	-2.4716	0.0134509	0.0694944
Meox2	34.2457	-2.25234	0.680449	-3.31008	0.000932691	0.0164394	35.6589	-2.80701	0.665038	-4.22082	2.43415e-05	0.000577198
Cacna1h	41.2505	-2.24842	1.07479	-2.09197	0.0364414	0.176393	28.8314	-2.25336	1.03652	-2.17397	0.0297073	0.121093
Ky	16.9631	-2.23851	1.02542	-2.18301	0.0290354	0.153883	13.3421	-6.36718	1.5364	-4.14423	3.40951e-05	0.00074821
Prrx1	96.4587	-2.22708	0.74953	-2.97131	0.00296537	0.0361808	81.2547	-2.98093	0.538079	-5.53995	3.0256e-08	2.48292e-06
Tbc1d31	20.8207	-2.20257	0.73465	-2.99812	0.00271654	0.0340939	22.5438	-2.04858	0.781205	-2.62233	0.00873301	0.0510473
Hs1bp3	38.2557	-2.19628	0.677074	-3.24378	0.00117954	0.0196063	49.3009	-2.73956	0.447991	-6.11523	9.64204e-10	1.62964e-07
Esr1	30.0043	-2.19354	1.03742	-2.11442	0.0344793	0.170933	30.4972	-3.61492	0.842333	-4.29156	1.77419e-05	0.000438131
Stab1	516.241	-2.18716	0.614872	-3.5571	0.000374971	0.0085489	476.127	-2.02721	0.512517	-3.9554	7.64078e-05	0.00143886
Acacb	200.497	-2.17528	0.844461	-2.57594	0.00999692	0.0800127	173.642	-2.68386	0.652663	-4.11217	3.91953e-05	0.000840165
H3c4	27.2311	-2.17323	0.791331	-2.74629	0.00602726	0.0578839	49.3517	-2.25098	0.716762	-3.14049	0.00168664	0.0152545
Tmlhe	22.3604	-2.16885	1.06787	-2.031	0.0422548	0.191522	18.6236	-2.10698	0.599222	-3.51619	0.000437781	0.00550212
Zfhx4	51.1519	-2.1566	0.846329	-2.54818	0.0108286	0.0841859	38.7048	-3.62213	0.804698	-4.50122	6.75637e-06	0.000205278
Sdf2l1	49.1562	-2.15314	0.761598	-2.82714	0.00469663	0.049879	65.3267	-2.03054	0.74164	-2.73791	0.00618309	0.0399349
Cldn15	48.1922	-2.1499	0.665482	-3.23059	0.00123534	0.0202014	59.3026	-2.52586	0.86979	-2.90399	0.00368445	0.0273387
Tppp	52.6736	-2.14715	0.793161	-2.70708	0.00678787	0.0620897	79.9716	-2.24929	0.367389	-6.12235	9.22025e-10	1.57506e-07
Cd180	42.1286	-2.14077	1.04279	-2.05292	0.0400804	0.186105	43.5055	-4.52627	0.813868	-5.56143	2.6758e-08	2.25104e-06
Rcn1	92.2928	-2.09019	0.598982	-3.48958	0.000483788	0.0102932	117.86	-2.00547	0.405685	-4.94341	7.67669e-07	3.51135e-05
Ifi27l2a	224.274	-2.05629	0.818125	-2.51342	0.0119568	0.0899227	286.793	-2.21958	0.818542	-2.71162	0.00669548	0.0422818
Pdia4	377.098	-2.0397	0.55898	-3.64897	0.000263293	0.0066956	457.083	-2.06879	0.469535	-4.40604	1.05275e-05	0.000288448
Clec5a	37.3749	2.00299	0.602116	3.32659	0.000879164	0.0157211	34.4224	2.94348	0.827658	3.55639	0.000375981	0.00488594
Ttpa	21.1864	2.03585	0.877137	2.32101	0.0202861	0.123584	12.7244	2.23247	1.04845	2.1293	0.0332291	0.131107
Sh3d21	94.5607	2.04542	0.831357	2.46034	0.0138804	0.0989661	50.2424	2.05277	0.602336	3.40801	0.000654381	0.00745745
Sgk1	646.858	2.06962	0.437096	4.73494	2.19119e-06	0.000181083	480.908	2.11713	0.415402	5.09658	3.4584e-07	1.79248e-05
Maff	219.535	2.08726	0.700325	2.98042	0.00287854	0.0355026	129.283	2.57913	0.633852	4.06897	4.72209e-05	0.000973554
Gadd45b	144.962	2.08761	0.469707	4.4445	8.80977e-06	0.000537089	177.661	3.39623	0.643141	5.2807	1.28693e-07	7.74983e-06
Map3k6	287.657	2.09191	0.356474	5.86832	4.40229e-09	1.1308e-06	210.594	2.70143	0.376278	7.17934	7.0047e-13	3.55351e-10
Fpr1	56.9032	2.09396	0.839298	2.49489	0.0125995	0.0932685	97.6878	3.50131	0.715178	4.89572	9.7947e-07	4.28128e-05
Slc2a1	222.991	2.09923	0.342918	6.12165	9.26086e-10	2.70319e-07	192.667	2.23165	0.394356	5.65899	1.52271e-08	1.4162e-06
Cebpd	558.516	2.10041	0.432298	4.85871	1.18152e-06	0.000118552	467.243	2.46576	0.462284	5.33387	9.61434e-08	6.38705e-06
Tinagl1	389.155	2.10823	0.447815	4.7078	2.50402e-06	0.000197704	310.097	2.39793	0.345753	6.93539	4.05094e-12	1.47428e-09
Lilr4b	232.576	2.11327	0.5404	3.91058	9.20762e-05	0.00313956	212.181	3.70291	0.671854	5.51148	3.55826e-08	2.82091e-06
Lif	48.7381	2.1153	0.654278	3.23303	0.00122484	0.0200822	47.302	2.64799	0.818796	3.234	0.0012207	0.0120576
Irak3	195.827	2.11865	0.511735	4.14013	3.47107e-05	0.00154079	132.178	2.76139	0.625713	4.41319	1.01861e-05	0.00028186
Grina	959.818	2.12158	0.486194	4.36364	1.27916e-05	0.000715792	590.127	2.19451	0.455089	4.82215	1.42017e-06	5.72911e-05
Thbs1	3998.61	2.12357	0.391544	5.42357	5.84207e-08	9.78674e-06	3009.6	3.23764	0.545785	5.93209	2.99105e-09	3.91197e-07
Sgms2	192.682	2.12367	0.535256	3.96759	7.26043e-05	0.00264409	150.041	2.16455	0.504532	4.29021	1.78505e-05	0.000439463
Gm31718	18.1265	2.12531	0.796794	2.66732	0.00764583	0.0675364	13.8671	3.60012	1.15955	3.10475	0.00190438	0.0167444
Slc5a1	25.2125	2.126	0.78817	2.69739	0.00698854	0.0636346	16.1573	2.16785	0.759227	2.85534	0.0042991	0.030574
Plaur	281.17	2.14078	0.364961	5.86579	4.46999e-09	1.13308e-06	254.957	2.94734	0.401152	7.3472	2.02408e-13	1.47326e-10
Adam8	348.639	2.14088	0.408326	5.24306	1.57935e-07	2.22075e-05	253.134	2.72046	0.559509	4.86223	1.16071e-06	4.85503e-05
Slc10a6	105.918	2.14119	0.641151	3.3396	0.000838984	0.0152949	70.0545	2.34957	0.5037	4.66462	3.09187e-06	0.000110837
Hdc	473.873	2.14174	0.301976	7.0924	1.3181e-12	8.19134e-10	477.837	3.16419	0.505388	6.26092	3.82723e-10	7.75685e-08
Glrx	119.433	2.14777	0.565879	3.79546	0.000147368	0.00442907	104.134	2.30537	0.536157	4.29981	1.70941e-05	0.000427124
Mir22hg	138.362	2.15833	0.600792	3.59247	0.000327557	0.00778098	81.598	2.94683	0.337976	8.71907	2.80493e-18	1.56525e-14
Marcksl1	234.247	2.17138	0.653222	3.32411	0.000887017	0.0158079	206.051	2.85901	0.759711	3.76328	0.000167698	0.00261643
Ctse	23.8968	2.17368	0.952434	2.28224	0.0224753	0.131367	18.3113	2.92492	1.02172	2.86273	0.00420013	0.0301132
Serpine1	437.577	2.18852	0.571236	3.8312	0.00012752	0.00400019	300.484	3.18257	0.462606	6.87967	5.99933e-12	2.13691e-09
Ifitm1	211.068	2.18958	0.565897	3.86922	0.000109185	0.00360799	164.037	2.12025	0.52055	4.0731	4.63913e-05	0.000961185
Noct	80.2375	2.21542	0.513134	4.31744	1.57851e-05	0.000842382	61.4629	2.44582	0.459785	5.31949	1.04057e-07	6.64456e-06
Tnfaip3	341.134	2.21663	0.391668	5.65947	1.51846e-08	3.07927e-06	431.588	3.86313	0.564189	6.84723	7.52912e-12	2.57235e-09
Lin28a	7.41649	2.2292	1.12105	1.98849	0.0467571	0.203014	4.03783	6.23823	2.30574	2.70552	0.00681976	0.0428243
Zswim4	205.538	2.24691	0.352934	6.36638	1.93546e-10	7.76806e-08	157.712	2.72323	0.41763	6.52069	6.99858e-11	1.92562e-08
Tnfsf9	28.6276	2.25432	0.867905	2.59743	0.00939243	0.0769114	9.9215	2.41191	0.933796	2.58291	0.00979696	0.0555216
Acpp	68.8395	2.25462	0.470881	4.78809	1.68373e-06	0.000153546	48.5401	2.43488	0.479681	5.07604	3.85378e-07	1.96696e-05
Ccl4	41.3803	2.29307	0.880945	2.60297	0.00924211	0.0760569	21.0367	3.76543	1.87575	2.00742	0.0447049	0.160567
Nfkbia	916.857	2.30158	0.284096	8.10142	5.43227e-16	7.47519e-13	731.361	3.05448	0.392301	7.78608	6.91216e-15	1.05197e-11
Rgcc	351.313	2.30596	0.431037	5.34979	8.80545e-08	1.34633e-05	267.23	2.61134	0.411787	6.34148	2.27569e-10	5.14828e-08
Ch25h	67.6271	2.31431	0.622856	3.71564	0.000202688	0.00554656	50.9126	2.42829	0.518729	4.68122	2.85172e-06	0.000104465
Fmnl2	351.389	2.31812	0.375732	6.16962	6.84538e-10	2.06057e-07	237.636	2.41874	0.376028	6.43233	1.25661e-10	3.09366e-08
Smim3	125.986	2.31946	0.424733	5.46098	4.73523e-08	8.2184e-06	88.5902	2.52739	0.566074	4.46477	8.01558e-06	0.000235007
Mrgpra2b	9.51198	2.32483	0.999271	2.32652	0.0199906	0.122608	23.782	6.11116	1.15914	5.27215	1.34836e-07	8.09063e-06
Furin	1207.77	2.33155	0.377752	6.17216	6.73617e-10	2.06057e-07	787.312	2.02616	0.333482	6.07576	1.23401e-09	1.89528e-07
Fetub	14.4665	2.33662	1.12307	2.08056	0.0374745	0.179544	9.74253	2.90002	1.23277	2.35244	0.0186509	0.0875099
Areg	18.2253	2.34453	1.1534	2.03271	0.0420818	0.191069	17.9292	2.55595	1.12853	2.26485	0.0235218	0.103104
Id2	290.02	2.34826	0.413375	5.68071	1.34138e-08	2.77867e-06	201.519	2.28402	0.543377	4.20337	2.62967e-05	0.000607218
Nos2	62.3306	2.34915	0.700457	3.35373	0.000797295	0.0147266	80.0076	4.05867	1.09917	3.69247	0.000222089	0.00330195
Spry4	300.843	2.35489	0.611517	3.8509	0.000117686	0.00379135	211.641	2.53103	0.402599	6.28673	3.24226e-10	6.95879e-08
Ccr1	203.858	2.37386	0.63396	3.7445	0.000180756	0.00512853	169.69	2.83289	0.70255	4.0323	5.52328e-05	0.00111673
Ddit4	189.199	2.37503	0.496211	4.78633	1.69855e-06	0.000153546	202.631	2.54263	0.439787	5.78151	7.40335e-09	8.07725e-07
Sema4d	453.206	2.37913	0.546757	4.35135	1.35302e-05	0.000738414	308.249	2.25	0.612193	3.67531	0.000237556	0.0034916
Bcl2l1	922.111	2.40437	0.481605	4.9924	5.96334e-07	6.83832e-05	555.059	2.44495	0.357791	6.83346	8.28916e-12	2.77538e-09
Selenbp1	2418.01	2.40507	0.52017	4.62363	3.77088e-06	0.000270059	2152.05	2.17579	0.447392	4.86328	1.15457e-06	4.85503e-05
Slc38a4	98.4485	2.40793	0.600948	4.00689	6.15228e-05	0.00236574	94.2161	3.00753	0.652465	4.60949	4.03659e-06	0.000135153
Tlr13	239.778	2.45922	0.608846	4.03915	5.36444e-05	0.0021323	199.605	2.86324	0.603626	4.7434	2.10159e-06	8.10662e-05
Srgn	1040.73	2.4786	0.392016	6.32269	2.57051e-10	9.70999e-08	838.866	3.26562	0.521441	6.26269	3.78386e-10	7.75685e-08
Tnfsf14	23.6591	2.49571	0.729619	3.42057	0.00062491	0.0124755	15.2649	2.92773	1.05933	2.76375	0.00571405	0.0376758
Myrip	117.325	2.50092	0.630548	3.96627	7.30074e-05	0.00264875	82.6656	3.06105	0.524522	5.83589	5.35053e-09	6.22036e-07
Adamts4	149.583	2.51853	1.00657	2.5021	0.0123459	0.0918813	118.545	4.13283	1.28946	3.20507	0.00135029	0.0129025
P2ry2	137.723	2.53295	0.407407	6.21725	5.05956e-10	1.74058e-07	79.8023	2.42581	0.535132	4.5331	5.81251e-06	0.00018334
Serpina3f	53.994	2.5444	0.805926	3.15712	0.00159337	0.023726	37.1359	2.96849	0.638379	4.65004	3.31874e-06	0.000116476
Cpne2	139.473	2.5477	0.66953	3.8052	0.000141688	0.00433273	79.3964	2.52136	0.623463	4.04411	5.25219e-05	0.00106967
Pram1	96.0307	2.54967	0.875547	2.91209	0.00359022	0.0411945	43.3438	2.71829	0.631941	4.30149	1.69653e-05	0.000424539
Tgm1	79.9679	2.5501	0.505909	5.04062	4.6402e-07	5.51811e-05	38.5737	2.55706	0.853742	2.99513	0.00274332	0.022048
Il18rap	134.21	2.59341	0.45266	5.72926	1.00869e-08	2.2336e-06	100.502	3.71693	0.56358	6.59521	4.24646e-11	1.24719e-08
Sema6b	176.522	2.59455	0.504779	5.13997	2.74783e-07	3.45993e-05	107.205	2.96311	0.509306	5.81794	5.95767e-09	6.73901e-07
Rab20	69.5742	2.6017	0.572761	4.54239	5.56193e-06	0.000372213	60.5696	4.29433	0.591127	7.26466	3.73987e-13	2.4399e-10
Slc7a11	428.36	2.60365	1.11888	2.327	0.0199651	0.122608	350.681	2.92254	1.39683	2.09226	0.0364154	0.139331
Pak6	71.4622	2.60623	0.624613	4.17254	3.01219e-05	0.00138148	34.5214	2.88633	0.640763	4.50452	6.65219e-06	0.00020322
Bhlhe40	734.723	2.61141	0.504789	5.17327	2.30028e-07	3.03527e-05	370.815	2.03453	0.39039	5.21152	1.87304e-07	1.06015e-05
Tarm1	31.4312	2.62025	1.01814	2.57357	0.0100656	0.0803816	23.1398	4.9082	1.24422	3.94479	7.98713e-05	0.00148735
Gclc	1587.22	2.63732	0.639584	4.12349	3.73181e-05	0.00161922	797.492	2.24621	0.613129	3.66353	0.000248766	0.00360259
Hsd11b2	21.3687	2.67278	1.22808	2.17639	0.0295264	0.15529	10.9155	3.09769	1.32626	2.33566	0.0195089	0.0904357
Plk3	130.687	2.72497	0.400642	6.80152	1.03524e-11	5.39024e-09	85.1718	2.72155	0.548793	4.95916	7.08001e-07	3.31602e-05
Ccno	16.939	2.74775	0.82335	3.33728	0.000846022	0.0153314	20.1723	4.17754	1.1055	3.77888	0.000157538	0.00249749
Fkbp5	359.369	2.76314	0.583261	4.73739	2.16484e-06	0.000179766	280.616	3.12182	0.428127	7.2918	3.05836e-13	2.13333e-10
Cd33	236.159	2.78543	0.503902	5.52772	3.24411e-08	6.06775e-06	184.109	3.57391	0.632867	5.64717	1.63111e-08	1.50045e-06
Ccrl2	263.844	2.78955	0.709682	3.93071	8.46971e-05	0.00293998	229.655	4.11755	0.753377	5.46545	4.61725e-08	3.48186e-06
Il1f9	67.6205	2.82497	0.62533	4.51757	6.25546e-06	0.000409903	100.664	5.78047	0.903937	6.39476	1.60795e-10	3.84552e-08
Galnt15	485.948	2.82617	0.382412	7.39039	1.46394e-13	1.12811e-10	215.285	2.30277	0.329258	6.99382	2.67505e-12	1.06626e-09
Fpr2	64.2754	2.82945	0.670192	4.22184	2.42313e-05	0.00117512	102.371	4.94553	0.828907	5.96632	2.42657e-09	3.34338e-07
Cd300lf	274.718	2.83639	0.635929	4.46022	8.1875e-06	0.000508813	159.922	3.7209	0.621655	5.98547	2.15765e-09	3.06113e-07
Retnla	376.137	2.83979	0.735606	3.86047	0.000113167	0.00370776	467.979	2.38714	0.747084	3.19527	0.00139698	0.0132102
Sowahb	23.0399	2.85311	1.12353	2.53943	0.0111035	0.085495	13.9617	2.00002	0.933869	2.14165	0.0322217	0.128526
Phospho1	90.9912	2.85427	0.87277	3.27035	0.00107413	0.0183125	43.7456	2.0777	0.480167	4.32704	1.51126e-05	0.000384499
Trem1	117.83	2.96489	0.631803	4.69275	2.69556e-06	0.000210243	146.523	4.13502	0.874156	4.7303	2.24193e-06	8.56899e-05
Zc3h12a	288.423	2.97615	0.567781	5.24173	1.59078e-07	2.22075e-05	132.347	3.05357	0.655453	4.65871	3.18191e-06	0.000112868
Gm41442	133.971	3.00637	0.58655	5.12551	2.96726e-07	3.68802e-05	138.679	3.93873	0.466889	8.43611	3.28074e-17	1.37307e-13
Lrg1	1116.37	3.00713	0.597526	5.03263	4.83788e-07	5.68303e-05	485.512	2.30451	0.679439	3.39178	0.000694396	0.00783348
Selp	177.605	3.01173	0.637333	4.72553	2.29521e-06	0.000185786	59.4812	2.11094	0.671384	3.14417	0.0016656	0.015105
Rnd1	48.9157	3.02099	0.688082	4.39045	1.13117e-05	0.000655471	52.8855	2.8907	0.5947	4.86077	1.16931e-06	4.86952e-05
Hcar2	120.148	3.03526	0.587741	5.16428	2.41364e-07	3.14181e-05	93.0999	3.77653	0.81033	4.66049	3.15465e-06	0.000112605
Muc5b	4102.66	3.07916	0.643512	4.78493	1.71045e-06	0.000153546	2132.27	2.42509	0.658146	3.68472	0.000228951	0.00337995
Clec4e	152.185	3.11639	0.702917	4.43351	9.27131e-06	0.000561672	167.249	4.76572	0.858199	5.55316	2.80546e-08	2.33663e-06
Plat	621.961	3.13035	0.498561	6.27876	3.4129e-10	1.26441e-07	324.715	3.01343	0.365079	8.25418	1.52943e-16	4.26737e-13
Clec4d	167.803	3.1551	0.744526	4.23773	2.25795e-05	0.00111537	140.618	4.0122	0.93951	4.27053	1.95012e-05	0.000472458
F3	500.318	3.15524	0.40038	7.88063	3.25739e-15	3.69139e-12	240.18	2.94177	0.452264	6.50454	7.79308e-11	2.00714e-08
Mxd1	648.975	3.16715	0.421445	7.51499	5.69161e-14	4.98404e-11	513.358	3.76485	0.500294	7.52527	5.26119e-14	5.18104e-11
Rdh12	34.1784	3.18862	0.829854	3.84239	0.000121841	0.00388857	53.9475	6.03526	1.02894	5.86549	4.47817e-09	5.47219e-07
Pigr	765.603	3.19016	0.524665	6.08037	1.19907e-09	3.39708e-07	485.899	2.07219	0.585267	3.54059	0.000399234	0.00512225
S100a9	774.328	3.20017	0.653082	4.9001	9.57893e-07	0.000100525	1452.14	5.06766	0.931768	5.43876	5.36513e-08	3.97423e-06
Akr1b8	182.282	3.22559	0.651131	4.95383	7.27668e-07	8.05663e-05	82.7399	2.0374	0.596271	3.4169	0.00063338	0.00726759
Tmem252	94.7527	3.22594	0.578855	5.57296	2.50443e-08	4.87352e-06	75.7439	3.59874	0.671235	5.36137	8.25926e-08	5.55294e-06
Ly6i	18.2576	3.23964	1.17634	2.75401	0.00588702	0.0572506	20.8714	4.24129	1.13476	3.73761	0.000185778	0.00285332
Socs3	913.753	3.25464	0.387182	8.40596	4.24371e-17	8.1755e-14	536.054	3.35779	0.535751	6.26744	3.67028e-10	7.68052e-08
Cldn1	69.883	3.26239	0.62664	5.20617	1.92779e-07	2.65278e-05	48.6632	2.05251	0.687888	2.98379	0.00284701	0.0225245
Mreg	48.6909	3.2666	0.704964	4.63371	3.59165e-06	0.000260125	45.9698	3.82679	0.98091	3.90126	9.56931e-05	0.00170129
Azgp1	23.2141	3.29023	0.821567	4.00482	6.20651e-05	0.00238184	15.1213	2.96904	0.813734	3.64866	0.000263616	0.00376231
Arg2	51.4301	3.32445	0.688189	4.83072	1.36037e-06	0.000133033	44.2519	4.3883	0.694773	6.31616	2.68138e-10	5.90644e-08
S100a8	495.445	3.32678	0.573424	5.8016	6.56832e-09	1.60176e-06	978.746	5.09934	0.926622	5.50315	3.73072e-08	2.92424e-06
Siglece	169.52	3.32845	0.61935	5.3741	7.69642e-08	1.19574e-05	76.0151	3.48096	0.963449	3.61302	0.000302649	0.00418385
Sh2d5	19.2694	3.39301	0.795041	4.26772	1.97483e-05	0.00100019	5.65536	6.88096	2.07041	3.32348	0.000889028	0.00946769
Cd177	167.281	3.40701	0.738816	4.61145	3.99864e-06	0.000281146	149.372	2.70122	0.875222	3.08633	0.00202643	0.0174956
Ly6c1	1724.25	3.42409	0.715655	4.78456	1.7136e-06	0.000153546	567.352	2.33236	0.367474	6.34702	2.19533e-10	5.10444e-08
Apod	83.3079	3.4312	0.644265	5.32576	1.00532e-07	1.50135e-05	56.538	3.30033	0.617188	5.34737	8.92409e-08	5.95212e-06
Doc2b	66.4401	3.44161	0.632016	5.44545	5.1675e-08	8.73262e-06	24.4619	3.71321	1.14081	3.25491	0.0011343	0.0113709
Dio2	80.8551	3.55669	0.729976	4.87233	1.10287e-06	0.00011124	21.5689	2.41534	0.927356	2.60454	0.00919981	0.052962
Nlrp3	173.174	3.5568	0.60745	5.85531	4.76135e-09	1.19126e-06	128.483	4.50808	0.720122	6.26016	3.84576e-10	7.75685e-08
Il1a	46.9585	3.56769	0.624544	5.71247	1.11347e-08	2.41023e-06	42.5969	5.63598	1.03393	5.45104	5.00757e-08	3.73894e-06
Sphk1	314.453	3.59986	0.43856	8.20835	2.24252e-16	3.60018e-13	140.167	3.45046	0.417867	8.25732	1.48981e-16	4.26737e-13
Cxcr2	210.058	3.60012	0.502998	7.15733	8.22608e-13	5.28251e-10	204.477	4.01212	0.675565	5.93891	2.8692e-09	3.80119e-07
Cd14	975.783	3.65863	0.44276	8.26325	1.41763e-16	2.48279e-13	864.404	4.32484	0.608546	7.10683	1.18736e-12	5.23096e-10
Kcnk1	117.765	3.66356	0.761498	4.81099	1.50186e-06	0.000142567	57.4206	2.1773	0.78793	2.76331	0.00572175	0.0376969
B230303A05Rik	11.1786	3.70592	1.16075	3.19269	0.00140954	0.0219699	11.822	8.25478	2.40516	3.43211	0.000598897	0.00694812
Retnlg	351.793	3.7258	0.600707	6.20237	5.56195e-10	1.84743e-07	520.995	4.97855	0.902869	5.51414	3.5049e-08	2.79407e-06
Pglyrp1	185.719	3.79888	0.686705	5.53204	3.16525e-08	6.03747e-06	88.6547	2.14314	0.555969	3.85477	0.000115837	0.00196477
Osgin1	223.709	3.80412	0.572161	6.64869	2.95718e-11	1.42425e-08	100.696	3.14479	0.43606	7.21183	5.52041e-13	3.08057e-10
Cdkn1a	1184.86	3.80482	0.640575	5.93969	2.85563e-09	7.74841e-07	450.498	2.97883	0.36971	8.05721	7.80552e-16	1.6334e-12
Gm13889	273.492	3.83437	0.481993	7.95523	1.78805e-15	2.15293e-12	152.693	3.46902	0.551154	6.29411	3.0916e-10	6.72161e-08
Ltf	961.072	3.95077	0.731909	5.3979	6.7427e-08	1.09847e-05	400.222	2.17602	0.762662	2.85319	0.00432831	0.0307165
Rasl10b	99.5695	3.95532	0.585528	6.75513	1.42704e-11	7.04922e-09	17.6253	3.79511	0.76873	4.93686	7.93912e-07	3.59213e-05
Asprv1	77.9299	3.97224	0.863508	4.60012	4.22251e-06	0.00029367	75.4386	5.16477	0.864869	5.97174	2.34738e-09	3.29968e-07
Cxcl14	1443.75	4.0502	0.869774	4.65661	3.21453e-06	0.000240965	365.116	2.11173	0.63533	3.32382	0.000887921	0.00946193
Ly6g	8.85529	4.06151	1.45029	2.80048	0.00510264	0.052387	9.0383	4.76106	2.37973	2.00068	0.0454273	0.162184
Entpd3	104.136	4.07626	0.564232	7.22445	5.03148e-13	3.46184e-10	58.3429	3.67781	0.617377	5.95715	2.56669e-09	3.49341e-07
Mmp8	156.383	4.09714	0.601667	6.80964	9.78437e-12	5.236e-09	339.912	5.75453	1.08415	5.30788	1.10908e-07	6.9801e-06
Alpl	90.0718	4.14285	0.635274	6.52135	6.96768e-11	3.19601e-08	41.0965	3.47955	0.540898	6.43292	1.25179e-10	3.09366e-08
Gm11827	29.3497	4.16069	1.05196	3.95516	7.64828e-05	0.00273874	7.19758	3.75709	1.81092	2.07468	0.038016	0.143307
Tcf23	34.491	4.17503	0.681148	6.12941	8.82078e-10	2.61434e-07	16.6263	3.39465	0.673372	5.04128	4.62427e-07	2.31089e-05
Olfm4	17.2567	4.19417	0.994478	4.21746	2.47071e-05	0.00118081	16.2334	8.76565	2.01407	4.35221	1.34771e-05	0.000346737
Il6	20.5728	4.21887	1.4138	2.98407	0.00284442	0.0352397	17.2374	4.14099	1.83817	2.25278	0.024273	0.105253
Tnf	49.0009	4.22551	0.770768	5.4822	4.20063e-08	7.49308e-06	28.7053	3.7118	1.14711	3.23578	0.00121311	0.0120028
Gm41235	14.3695	4.30303	1.15969	3.71049	0.00020686	0.00562081	18.1134	4.52679	1.53616	2.94683	0.00321052	0.0246887
Ngp	115.103	4.33999	0.556262	7.80205	6.09074e-15	5.86691e-12	277.214	6.79674	1.61113	4.21861	2.45809e-05	0.000580806
Tnfrsf9	55.4342	4.34558	0.927336	4.68609	2.7847e-06	0.000216319	20.8233	3.27201	1.08646	3.01164	0.0025984	0.0212684
Gm32845	6.92155	4.46323	1.55274	2.87441	0.00404779	0.0450833	2.75906	5.71185	2.37968	2.40026	0.0163833	NA
Il1r2	425.509	4.55694	0.341341	13.3501	1.18271e-40	2.27849e-36	358.583	6.9048	1.40589	4.91135	9.04531e-07	4.03807e-05
Fam107a	110.349	4.59554	0.923491	4.97627	6.48206e-07	7.30909e-05	48.7013	3.52665	1.13466	3.10811	0.00188291	0.0166079
Pabpc1l	28.0046	4.63202	1.01764	4.55173	5.32067e-06	0.000362201	3.21005	6.18739	2.4195	2.5573	0.0105488	0.05869
Serpina3m	121.321	5.10149	0.907791	5.61967	1.91321e-08	3.79979e-06	42.8135	3.67308	1.22739	2.9926	0.00276615	0.022157
Acod1	281.81	5.31003	0.7323	7.25117	4.13195e-13	2.94823e-10	302.727	6.50496	1.84754	3.52088	0.000430125	0.00543451
AA467197	108.262	5.39514	1.02864	5.24493	1.56345e-07	2.2147e-05	51.63	5.55864	1.34534	4.13176	3.59998e-05	0.00078473
Ccl3	289.139	5.42419	0.776872	6.98208	2.90836e-12	1.69787e-09	107.287	6.0247	1.33218	4.52244	6.11295e-06	0.000190571
Sectm1b	79.6993	5.50763	0.675081	8.15847	3.39307e-16	5.02827e-13	11.5456	5.01954	2.03825	2.46267	0.0137906	0.0708622
Il1rn	541.116	5.53662	0.599562	9.23443	2.59656e-20	8.33711e-17	363.385	5.66009	0.810227	6.98581	2.83215e-12	1.10263e-09
Mt2	1990.86	5.53741	0.513005	10.7941	3.6718e-27	3.53686e-23	659.032	4.48476	0.600068	7.47374	7.79456e-14	6.52443e-11
Cxcl3	139.433	5.77904	0.621639	9.29645	1.45206e-20	6.99351e-17	113.778	7.61103	1.64144	4.63681	3.53821e-06	0.000122636
Mt1	4699.15	5.82754	0.582226	10.0091	1.39038e-23	8.92858e-20	873.593	4.12025	0.525034	7.84758	4.24128e-15	7.88925e-12
Lcn2	9308.06	6.29536	0.709056	8.8785	6.77654e-19	1.865e-15	2038.3	5.1453	0.690382	7.45283	9.13611e-14	7.28322e-11
Cxcl2	901.407	6.77121	0.732344	9.24595	2.3317e-20	8.33711e-17	517.383	6.81528	1.23449	5.52073	3.37602e-08	2.72796e-06
Cd164l2	7.76609	7.03628	2.18306	3.22312	0.001268	0.0205624	2.01187	5.16357	2.52878	2.04192	0.041159	NA
Cstdc4	13.6602	7.84743	3.91171	2.00614	0.0448411	0.197681	38.1311	4.72977	1.85096	2.5553	0.0106096	0.0589885
Rhov	20.3902	8.42485	1.46263	5.76009	8.4069e-09	1.92808e-06	11.4984	7.94595	1.82096	4.36361	1.27934e-05	0.000335171
Ereg	21.4662	8.49987	3.90991	2.17393	0.0297102	0.155838	4.75262	3.96045	1.85962	2.12971	0.0331959	0.131007
