# Supplementary material for: Single-Cell Landscape of Lungs Reveals Key Role of Neutrophil-Mediated Immunopathology during Lethal SARS-CoV-2 Infection
Source: J Virol. 2022 Apr 14;96(9):e00038-22. doi: 10.1128/jvi.00038-22 (PMC9093099; doi:10.1128/jvi.00038-22)
Supplement: Supplemental file 3 — Table S3. Download jvi.00038-22-s0003.xlsx, XLSX file, 0.02 MB [file jvi.00038-22-s0003.xlsx]

## Sheet: Sheet1
Table S3. Analysis data for neutrophils
GroupID	Category	Term	Description	LogP	Log(q-value)	InTerm_InList	Genes	Symbols
1_Summary	GO Biological Processes	GO:0010942	positive regulation of cell death	-13.646	-9.36395	29/687	11820,12177,12257,12569,15122,15251,15368,15439,16476,16819,16952,17709,19122,20201,20202,20296,20302,21926,22038,22187,22433,23882,52521,56338,60599,66824,67379,71839,244237,12581,14630,16854,17319,329679	App,Bnip3l,Tspo,Cdk5r1,Hba-a1,Hif1a,Hmox1,Hp,Jun,Lcn2,Anxa1,COX2,Prnp,S100a8,S100a9,Ccl2,Ccl3,Tnf,Plscr1,Ubb,Xbp1,Gadd45g,Zfp622,Txnip,Trp53inp1,Pycard,Dedd2,Osgin1,Tnfrsf26,Cdkn2d,Gclm,Lgals3,Mif,Fnip2
2_Summary	Reactome Gene Sets	R-MMU-6798695	Neutrophil degranulation	-10.7032	-7.02321	22/501	12796,13030,15439,16819,17002,17319,17394,18746,20201,20202,20310,27357,30960,66222,66824,68891,75612,78892,104009,231507,383295,100503605	Camp,Ctsb,Hp,Lcn2,Ltf,Mif,Mmp8,Pkm,S100a8,S100a9,Cxcl2,Gyg,Vapa,Serpinb1a,Pycard,Cd177,Gns,Crispld2,Qsox1,Plac8,Ypel5,Hbb-bs
3_Summary	GO Biological Processes	GO:0046034	ATP metabolic process	-10.0006	-6.41754	16/260	11637,11820,12257,14433,15251,15277,17705,17708,17709,17710,17711,17717,17719,17720,17721,18746,66290,22187,27357,384783,12569,21926,16476,22433,11933	Ak2,App,Tspo,Gapdh,Hif1a,Hk2,ATP6,COX1,COX2,COX3,CYTB,ND2,ND4,ND4L,ND5,Pkm,Atp6v1g1,Ubb,Gyg,Irs2,Cdk5r1,Tnf,Jun,Xbp1,Atp1b3
4_Summary	GO Biological Processes	GO:0006954	inflammatory response	-9.74089	-6.23701	25/736	11690,11820,12655,12796,14131,15251,15368,15439,16180,16952,17242,17319,17394,18035,20085,20201,20202,20210,20296,20302,20310,21926,22038,66222,66824,16854,68891,245195,12569,15902,50501,12257,17002,16476	Alox5ap,App,Chil3,Camp,Fcgr3,Hif1a,Hmox1,Hp,Il1rap,Anxa1,Mdk,Mif,Mmp8,Nfkbia,Rps19,S100a8,S100a9,Saa3,Ccl2,Ccl3,Cxcl2,Tnf,Plscr1,Serpinb1a,Pycard,Lgals3,Cd177,Retnlg,Cdk5r1,Id2,Prok2,Tspo,Ltf,Jun
5_Summary	Reactome Gene Sets	R-MMU-6799990	Metal sequestration by antimicrobial proteins	-8.54252	-5.16357	4/4	16819,17002,20201,20202,14433,224617,11820,12257,12569,15902,16952,17242,20296,20302,21926,22352,12796	Lcn2,Ltf,S100a8,S100a9,Gapdh,Tbc1d24,App,Tspo,Cdk5r1,Id2,Anxa1,Mdk,Ccl2,Ccl3,Tnf,Vim,Camp
6_Summary	GO Biological Processes	GO:0070997	neuron death	-8.45649	-5.1287	18/432	11820,12569,12752,14433,14630,15251,15368,16476,16819,17242,17748,19122,20296,20302,20310,21926,22187,224617,15122,16952,17708,22433,52521,56338,60599,17002,17750,66290,11933,14674,20393,14828,16854,66824,384783	App,Cdk5r1,Cln3,Gapdh,Gclm,Hif1a,Hmox1,Jun,Lcn2,Mdk,Mt1,Prnp,Ccl2,Ccl3,Cxcl2,Tnf,Ubb,Tbc1d24,Hba-a1,Anxa1,COX1,Xbp1,Zfp622,Txnip,Trp53inp1,Ltf,Mt2,Atp6v1g1,Atp1b3,Gna13,Sgk1,Hspa5,Lgals3,Pycard,Irs2
7_Summary	GO Biological Processes	GO:0045765	regulation of angiogenesis	-8.14835	-4.9455	15/301	12796,15251,15277,15368,16598,16854,17242,18054,18746,20296,21926,22433,50501,76905,107702,14674,16476,16952,17684,22682,15439,15902,71371,384783,19122,20201,20202,66824,68891,54375,66222,14828	Camp,Hif1a,Hk2,Hmox1,Klf2,Lgals3,Mdk,Ngp,Pkm,Ccl2,Tnf,Xbp1,Prok2,Lrg1,Rnh1,Gna13,Jun,Anxa1,Cited2,Zfand5,Hp,Id2,Arid5b,Irs2,Prnp,S100a8,S100a9,Pycard,Cd177,Azin1,Serpinb1a,Hspa5
8_Summary	GO Biological Processes	GO:0018149	peptide cross-linking	-7.71894	-4.71567	7/41	16952,20861,20862,20863,76770,268885,433016,11820,12581,14433,17002,18054,21926,66222,20201,20202,66824,12752,19122,23882,384783,22187,22433,100494,15251,15902,16476,16598,21346,22352,50501,56338,80291,67855	Anxa1,Stfa1,Stfa2,Stfa3,Csta2,Stfa2l1,Cstdc4,App,Cdkn2d,Gapdh,Ltf,Ngp,Tnf,Serpinb1a,S100a8,S100a9,Pycard,Cln3,Prnp,Gadd45g,Irs2,Ubb,Xbp1,Zfand2a,Hif1a,Id2,Jun,Klf2,Tagln2,Vim,Prok2,Txnip,Rilpl2,Asprv1
9_Summary	KEGG Pathway	ko04657	IL-17 signaling pathway	-7.61468	-4.65486	9/91	16476,16819,18035,20201,20202,20296,20310,21926,50772,11303,17002,17319,22038,22352,22433,66107,66824,14828,56338,12796,13030,26410,11820,16952,20393,20302,66290,22146,23882,14131,18725,12177,14433,20210	Jun,Lcn2,Nfkbia,S100a8,S100a9,Ccl2,Cxcl2,Tnf,Mapk6,Abca1,Ltf,Mif,Plscr1,Vim,Xbp1,Wfdc21,Pycard,Hspa5,Txnip,Camp,Ctsb,Map3k8,App,Anxa1,Sgk1,Ccl3,Atp6v1g1,Tuba1c,Gadd45g,Fcgr3,Pira2,Bnip3l,Gapdh,Saa3
10_Summary	GO Biological Processes	GO:0001817	regulation of cytokine production	-7.24024	-4.37318	22/771	11820,12257,12655,12796,14131,14433,15251,15368,16180,16598,16952,17002,17242,17319,17394,19122,20296,20302,21926,22433,66222,66824,16476,22038,68891,20085,16854,12569,12752,239743,11303	App,Tspo,Chil3,Camp,Fcgr3,Gapdh,Hif1a,Hmox1,Il1rap,Klf2,Anxa1,Ltf,Mdk,Mif,Mmp8,Prnp,Ccl2,Ccl3,Tnf,Xbp1,Serpinb1a,Pycard,Jun,Plscr1,Cd177,Rps19,Lgals3,Cdk5r1,Cln3,Klhl6,Abca1
11_Summary	Reactome Gene Sets	R-MMU-8953897	Cellular responses to stimuli	-6.70744	-3.98171	17/502	14828,15251,15368,16476,17135,17684,17708,17709,17710,17748,17750,22146,22186,22187,66290,329679,100503605	Hspa5,Hif1a,Hmox1,Jun,Mafk,Cited2,COX1,COX2,COX3,Mt1,Mt2,Tuba1c,Uba52,Ubb,Atp6v1g1,Fnip2,Hbb-bs
12_Summary	GO Biological Processes	GO:0002262	myeloid cell homeostasis	-6.59829	-3.88446	11/197	15122,15251,15368,15902,16598,16952,17684,20085,20088,20296,110257,11820,16476,18035,20302,21847,21926,22038,17319,100503605	Hba-a1,Hif1a,Hmox1,Id2,Klf2,Anxa1,Cited2,Rps19,Rps24,Ccl2,Hba-a2,App,Jun,Nfkbia,Ccl3,Klf10,Tnf,Plscr1,Mif,Hbb-bs
13_Summary	GO Biological Processes	GO:0046686	response to cadmium ion	-6.47463	-3.81226	6/38	15368,16476,17711,17748,17750,19122,11690,11820,14433,15122,15902,16819,16952,22038,11933,13885,15251	Hmox1,Jun,CYTB,Mt1,Mt2,Prnp,Alox5ap,App,Gapdh,Hba-a1,Id2,Lcn2,Anxa1,Plscr1,Atp1b3,Esd,Hif1a
14_Summary	Reactome Gene Sets	R-MMU-168898	Toll-like Receptor Cascades	-6.38756	-3.74969	9/126	11820,13030,16476,18035,20201,20202,22186,22187,26410,17135,16180,22146,22352,12177,12569,17708,17709,17710,20393,60599,14674,21926,71704,56338,66824,384783,15368,15251,17684,11933,66290	App,Ctsb,Jun,Nfkbia,S100a8,S100a9,Uba52,Ubb,Map3k8,Mafk,Il1rap,Tuba1c,Vim,Bnip3l,Cdk5r1,COX1,COX2,COX3,Sgk1,Trp53inp1,Gna13,Tnf,Arhgef3,Txnip,Pycard,Irs2,Hmox1,Hif1a,Cited2,Atp1b3,Atp6v1g1
15_Summary	GO Biological Processes	GO:0019730	antimicrobial humoral response	-6.25272	-3.6843	10/170	11820,12796,14433,16854,17002,20085,20202,20310,66107,100034251,13030,16476,30960,66141,68713,213002,21926,15439,16819,66824,231507,14131,20296,16180	App,Camp,Gapdh,Lgals3,Ltf,Rps19,S100a9,Cxcl2,Wfdc21,Wfdc17,Ctsb,Jun,Vapa,Ifitm3,Ifitm1,Ifitm6,Tnf,Hp,Lcn2,Pycard,Plac8,Fcgr3,Ccl2,Il1rap
16_Summary	GO Biological Processes	GO:0072593	reactive oxygen species metabolic process	-5.68072	-3.22476	11/244	11820,12257,15122,15251,15277,16819,17394,17709,17717,21926,68891	App,Tspo,Hba-a1,Hif1a,Hk2,Lcn2,Mmp8,COX2,ND2,Tnf,Cd177
17_Summary	GO Biological Processes	GO:0043525	positive regulation of neuron apoptotic process	-5.49536	-3.08256	7/85	11820,12569,16476,16819,19122,20302,21926,12752,16854,20296,15251,22433,384783,12177,16952,23882,66824,16180,72289,16541	App,Cdk5r1,Jun,Lcn2,Prnp,Ccl3,Tnf,Cln3,Lgals3,Ccl2,Hif1a,Xbp1,Irs2,Bnip3l,Anxa1,Gadd45g,Pycard,Il1rap,Malat1,Napsa
18_Summary	Reactome Gene Sets	R-MMU-9609523	Insertion of tail-anchored proteins into the endoplasmic reticulum membrane	-5.43495	-3.03941	4/15	11820,15368,19122,30960,22186,22187,15902,16180,17002,18035,20893,21926,66824,71371,14630	App,Hmox1,Prnp,Vapa,Uba52,Ubb,Id2,Il1rap,Ltf,Nfkbia,Bhlhe40,Tnf,Pycard,Arid5b,Gclm
19_Summary	Reactome Gene Sets	R-MMU-1799339	SRP-dependent cotranslational protein targeting to membrane	-5.3941	-3.0146	7/88	11837,16785,20085,20088,20102,22186,67427,11820,14433,14630,18746,20202,21926,22352	Rplp0,Rpsa,Rps19,Rps24,Rps4x,Uba52,Rps20,App,Gapdh,Gclm,Pkm,S100a9,Tnf,Vim
20_Summary	GO Biological Processes	GO:0045071	negative regulation of viral genome replication	-5.27425	-2.94161	6/60	17002,21926,22038,66141,68713,213002,15251,16180,18035,18725,20296,20302,20310,66824,30960,12177,16819,13030,16476	Ltf,Tnf,Plscr1,Ifitm3,Ifitm1,Ifitm6,Hif1a,Il1rap,Nfkbia,Pira2,Ccl2,Ccl3,Cxcl2,Pycard,Vapa,Bnip3l,Lcn2,Ctsb,Jun
