# Supplementary material for: Single-Cell Landscape of Lungs Reveals Key Role of Neutrophil-Mediated Immunopathology during Lethal SARS-CoV-2 Infection
Source: J Virol. 2022 Apr 14;96(9):e00038-22. doi: 10.1128/jvi.00038-22 (PMC9093099; doi:10.1128/jvi.00038-22)
Supplement: Supplemental file 4 — Table S4. Download jvi.00038-22-s0004.xlsx, XLSX file, 0.02 MB [file jvi.00038-22-s0004.xlsx]

## Sheet: lung_b_GO
Table S4. Analysis data for B cells
Table S4-1.B cell in lung
	Category	Term	Description	LogP	Log(q-value)	InTerm	InList	Genes	Symbols
up_regulated	GO Biological Processes	GO:0022618	ribonucleoprotein complex assembly	17.1468	14.383	30	220	1.18371e+216	Rplp0,C1qbp,Hsp90ab1,Hsp90aa1,Rpsa,Rps2,Rpl6,Rps19,Rps5,Snrpb,Snrpd1,Snrpe,Snu13,Rpl13a,Rpl3,Rps28,Ptges3,Mrpl20,Rps23,Rpl11,Rps10,Eif2s2,Snrpd3,Rpl38,Rps27l,Rpl24,Snrpf,Mrto4,Snrpd2,Rpl23a,Npm1,Rpl10a,Rpl26,Rpl7,Rpl7a,Nhp2,Rpl35,Rpl14,Ebna1bp2,Rps17,Rps6,Rps7,Rps8
up_regulated	GO Biological Processes	GO:0009205	purine ribonucleoside triphosphate metabolic process	16.8624	14.112	33	280	11947,11950,11951,12858,12859,13063,13806,14004,14433,15251,15481,16828,17319,17706,17720,18102,18103,18648,18655,18746,19384,21991,22272,23918,28080,57320,57423,66043,66152,66414,67126,67267,67530,66422,11821,15254,17992,68198,68342,12028,56351,66494,11898,12655,15122,15519,18477,21672,23980,236539,12575,13684,20104,67673,67923,22038,64136,66059,11792,18148,22352,22608,69902,74645,11910,59046,11…	Atp5b,Atp5pb,Atp5g1,Cox5a,Cox5b,Cycs,Eno1,Chchd2,Gapdh,Hif1a,Hspa8,Ldha,Mif,ATP8,ND4L,Nme1,Nme2,Pgam1,Pgk1,Pkm,Ran,Tpi1,Uqcrq,Impdh2,Atp5o,Park7,Atp5j2,Atp5d,Uqcr10,Ndufa12,Atp5e,Uqcc2,Uqcrb,Dctpp1,Aprt,Hint1,Ndufa4,Ndufb2,Ndufb10,Bax,Ptges3,Prelid1,Ass1,Chil3,Hba-a1,Hsp90aa1,Prdx1,Prdx2,Pebp1,Phgdh,Cdkn1a,Eif4e,Rps6,Elob,Eloc,Plscr1,Sdf2l1,Krtcap2,Apex1,Npm1,Vim,Ybx1,Mrto4,Tent5c,Atf3,Arpp19,Alo…
up_regulated	GO Biological Processes	GO:0006457	protein folding	13.884	11.318	23	158	12017,12304,12461,12462,12465,12469,12539,14225,14827,14828,15481,15510,15516,15519,15528,18221,19035,56330,56351,64136,67838,70356,268373,14433,18148,18673,18712,20115,22177,57320,65019,67025,16905,66824,11947,11950,11951,13063,17706,22143,22146,28080,57423,66043,67126,67951,227613,52530,66181,30877,11792,14694,16412,16854,18412,19384,83924,170770,12575,12028,12215,15251,16541,75608,16534,77371,…	Bag1,Pdia4,Cct2,Cct3,Cct5,Cct8,Cdc37,Fkbp1a,Pdia3,Hspa5,Hspa8,Hspd1,Hsp90ab1,Hsp90aa1,Hspe1,Nudc,Ppib,Pdcd5,Ptges3,Sdf2l1,Dnajb11,St13,Ppia,Gapdh,Npm1,Phb,Pim1,Rps7,Tyrobp,Park7,Rpl23,Rpl11,Lmna,Pycard,Atp5b,Atp5pb,Atp5g1,Cycs,ATP8,Tuba1b,Tuba1c,Atp5o,Atp5j2,Atp5d,Atp5e,Tubb6,Tubb4b,Nhp2,Nop10,Gnl3,Apex1,Rack1,Itgb1,Lgals3,Sqstm1,Ran,Gpr137b,Bbc3,Cdkn1a,Bax,Bsg,Hif1a,Napsa,Chmp4b,Kcnn4,Sec24a,Cac…
up_regulated	GO Biological Processes	GO:0010942	positive regulation of cell death	13.604	11.054	47	718	11535,11910,11951,12017,12028,12261,12477,12505,12567,12575,13033,13063,13627,14694,14827,15251,15510,15903,16412,16476,17873,18569,18673,19941,20090,20104,20115,20201,20202,20302,22038,22177,22187,23882,27050,56330,57320,64138,66214,66494,66824,67025,67184,67941,71839,170770,276770,17319,22070,56449,268373,12608,12925,15254,11740,16819,16854,16905,21672,19186,19188,13014,14433,15481,15516,16178,…	Adm,Atf3,Atp5g1,Bag1,Bax,C1qbp,Ctla4,Cd44,Cdk4,Cdkn1a,Ctsd,Cycs,Eef1a1,Rack1,Pdia3,Hif1a,Hspd1,Id3,Itgb1,Jun,Gadd45b,Pdcd4,Phb,Rpl26,Rps29,Rps6,Rps7,S100a8,S100a9,Ccl3,Plscr1,Tyrobp,Ubb,Gadd45g,Rps3,Pdcd5,Park7,Ctsz,Rgcc,Prelid1,Pycard,Rpl11,Ndufa13,Rps27l,Osgin1,Bbc3,Eif5a,Mif,Tpt1,Ybx3,Ppia,Cebpb,Crip1,Hint1,Slc25a5,Lcn2,Lgals3,Lmna,Prdx2,Psme1,Psme2,Cstb,Gapdh,Hspa8,Hsp90ab1,Il1r2,Psmb8,Serpin…
up_regulated	GO Biological Processes	GO:0071353	cellular response to interleukin-4	8.85121	6.762	9	29	1.18371e+44	Rplp0,Cdk4,Hspa5,Hsp90ab1,Rps2,Nfil3,Tuba1b,Impdh2,Rpl3
up_regulated	GO Biological Processes	GO:0061077	chaperone-mediated protein folding	8.36165	6.322	11	56	1.20171e+119	Bag1,Pdia4,Cct2,Fkbp1a,Hspa5,Hspa8,Hspe1,Pdcd5,Ptges3,Sdf2l1,St13,Pdia3,Bax,Hsp90ab1,Hsp90aa1,Sec61g,Ssr4,Dnajb11,Pdia6,Sec24a,Hspd1,Eef1a1,Psme1,Psme2
up_regulated	GO Biological Processes	GO:0072332	intrinsic apoptotic signaling pathway by p53 class mediator	7.80087	5.783	12	78	1.20281e+90	Bax,Cd44,Cdkn1a,Hint1,Mif,Rpl26,Rps7,Ubb,Pycard,Rpl11,Rps27l,Bbc3,Npm1,Rpl23,Crip1,Plscr1,Tpt1,Rps3
up_regulated	GO Biological Processes	GO:0006839	mitochondrial transport	6.74395	4.796	17	202	1.17401e+235	Slc25a5,Atp5b,Atp5pb,Bax,Hspd1,Hsp90aa1,Atp5o,Timm13,Timm8a1,Pdcd5,Atp5j2,Atp5d,Romo1,Ndufa13,Tomm20,Tomm5,Bbc3,Bag1,Cct2,Cct3,Cct5,Cct8,Cdkn1a,Hspa5,Hspa8,Hsp90ab1,Lmna,Ran,Sec61g,Chmp4b,Cdc37,Chchd2,Hif1a,Jun,Sqstm1,Phb,Park7,Prelid1,Pycard,Uqcc2,Ndufb2,Ndufb10,Naca,Ywhaq,Rpl11,Rack1,Emc6
down_regulated	GO Biological Processes	GO:0046651	lymphocyte proliferation	-16.524	-12.424	32	321	12229,12478,12483,12518,12721,12767,12775,14960,14961,15040,16019,16149,16331,16792,17096,17260,17698,18753,19264,20230,20963,21813,22287,22780,94176,193385,208154,208650,229473,240354,243958,380797,12192,12193,12493,12522,14998,15001,16423,16923,56792,66725,94212,242248,243910,14025,15975,17886,18021,108655,11426,16401,16451,18576,19055,19211,19229,23871,29875,58231,83436,100182,192176,227929,18…	Btk,Cd19,Cd22,Cd79a,Coro1a,Cxcr4,Ccr7,H2-Aa,H2-Ab1,H2-T23,Ighm,Cd74,Inpp5d,Laptm5,Lyn,Mef2c,Msn,Prkcd,Ptprc,Satb1,Syk,Tgfbr2,Scgb1a1,Ikzf3,Dock2,Ripor2,Btla,Cblb,Tmem131l,Malt1,Siglecg,Ighd,Zfp36l1,Zfp36l2,Cd37,Cd83,H2-DMa,H2-Oa,Cd47,Sh2b3,Stap1,Lrrk2,Pag1,Bank1,Nfkbid,Bcl11a,Ifnar1,Myh9,Nfatc3,Foxp1,Macf1,Itga4,Jak1,Pde3b,Ppp3ca,Pten,Ptk2b,Ets1,Iqgap1,Stk4,Plekha2,Akna,Flna,Cytip,Pecam1,Sell,Zfp…
down_regulated	GO Biological Processes	GO:0030098	lymphocyte differentiation	-14.6296	-10.949	34	425	1.21921e+260	Zfp36l1,Zfp36l2,Btk,Cd19,Ms4a1,Cd79a,Cd83,Ccr7,Bcl11a,H2-Aa,H2-Ab1,H2-DMa,H2-Oa,Cd79b,Ighm,Cd74,Inpp5d,Ly6d,Nfatc3,Pou2af1,Pou2f2,Ptk2b,Ptprc,Satb1,Syk,Tgfbr2,Ikzf3,Dock11,Dock2,Foxp1,Tmem131l,Malt1,Nfkbid,Ep300,Irf8,Junb,Lyn,Mef2c,Tob2,Spib,Cd22,Laptm5,Prkcb,Prkcd,Btla,Fcrl1,Bank1,Siglecg,Ighd,Coro1a
down_regulated	GO Biological Processes	GO:0002478	antigen processing and presentation of exogenous peptide antigen	-13.0741	-9.792	11	27	1.49601e+284	H2-Aa,H2-Ab1,H2-Eb1,H2-K1,H2-DMa,H2-DMb1,H2-DMb2,H2-Oa,H2-T23,Cd74,Unc93b1,H2-Ob,Crebbp,Crem,Ikbkb,Jak1,Kras,Nfatc3,Nfkb1,Nfkb2,Ppp3ca,Tgfbr2,Zfp36,Ets1,Map3k1,H2-Q6,Ep300,Cd19,Ms4a1,Cd22,Cd37,Cd55,Fcer2a,Itga4,Stat4,Ifnar1,Srsf5,Sp100,Ciita,Coro1a,Syk,Malt1,Prkcb,Ccr7,Ighm,Cxcr4,Trim25,Birc3,Gnai2,Eif4g2,Pecam1,Ptprc,Sell,H3f3a,H3f3b,H2aw
down_regulated	GO Biological Processes	GO:0002683	negative regulation of immune system process	-12.0267	-8.975	33	493	1.21921e+245	Zfp36l1,Btk,Cd22,Cd37,Elf1,Tsc22d3,H2-Aa,H2-Ab1,H2-Oa,H2-Ob,H2-T23,Cd74,Inpp5d,Cd47,Laptm5,Lyn,Ptk2b,Ptprc,Scgb1a1,Vpreb3,Zfp36,Samhd1,Stap1,Tob2,Pag1,Ripor2,Btla,Cblb,Gpr171,Tmem131l,Bank1,Nfkbid,Siglecg,Sh2b3,Prkcd,Akna,Pde3b,Pten,Btg1,Btg2,Mef2c,Rest,Tgfbr2,Stk4,Krit1,Mtss1,Kmt2a
down_regulated	GO Biological Processes	GO:1903311	regulation of mRNA metabolic process	-11.8017	-8.798	24	259	1.21921e+235	Zfp36l1,Zfp36l2,Btg2,Cirbp,Celf1,Ddx5,Celf2,Rest,Snrnp70,Son,Tia1,Scgb1a1,Zfp36,Hnrnpa2b1,Mbnl1,Ddx17,Zc3hav1,Pum2,Rbm5,Tnrc6b,Ptbp3,Cnot6l,Tnrc6a,Fus,Srsf5,Hnrnph1,Sfpq,Scaf11,Pan3,Srrm2,Sf3b1,Flna,Luc7l2,Helz2,Csde1,Tut4,Smg1,Clk1,Ddx3x,Ddx6,Eif4a2,Eif4g2,Msi2,Brwd1,Pten
down_regulated	GO Biological Processes	GO:0002250	adaptive immune response	-11.05	-8.199	35	599	1.20141e+267	Bach2,Btk,Cd19,Cd79a,Ccr7,Cd55,Fcer2a,H2-Aa,H2-Ab1,H2-Eb1,H2-K1,H2-DMa,H2-DMb1,H2-T23,Cd79b,Ighm,Cd74,Inpp5d,Lyn,Mef2c,Nfkb2,Prkcb,Prkcd,Pou2f2,Ptk2b,Ptprc,Syk,Unc93b1,Pag1,H2-Q6,Btla,Malt1,Nfkbid,Siglecg,Ighd,Cd22,Cd37,Cd47,Laptm5,Vpreb3,Zc3hav1,Apobec3,Pum2,Foxp1,Kras,Coro1a,Kmt2e,Ifnar1,Ppp3ca,Lnpep,Stap1,Itga4
down_regulated	GO Biological Processes	GO:0001817	regulation of cytokine production	-9.79817	-7.096	37	735	1.22291e+194	Btk,Cd83,Ccr7,Crebbp,Ddx3x,Elf1,H2-T23,Irf8,Ifnar1,Cd74,Inpp5d,Cd47,Klf2,Laptm5,Lyn,Nfkb1,Pde4b,Pou2af1,Pou2f2,Ptprc,Rel,Sorl1,Sptbn1,Syk,Tia1,Scgb1a1,Zfp36,Iqgap1,Unc93b1,Lrrk2,Heg1,Zc3hav1,Pum2,Grk2,Tut4,Malt1,Bank1,Ash1l
down_regulated	GO Biological Processes	GO:0042100	B cell proliferation	-9.71139	-7.02	15	114	1.22291e+228	Btk,Cd19,Cd22,Cd79a,Ighm,Cd74,Inpp5d,Lyn,Mef2c,Prkcd,Ptprc,Ikzf3,Btla,Siglecg,Ighd,Ccr7,Elf1,Laptm5,Prkcb,Stap1,Cblb,Malt1,Ms4a1,Cd55,Ddx3x,Fcer2a,H2-Ab1,H2-K1,H2-DMa,H2-T23,Cd79b,Cd47,Pde4b,Syk,Unc93b1,Sfpq,Zc3hav1,Pum2,H2-Q6,Ifi209,Nfkbid,Zfp36l1,Zfp36l2,Bank1

## Sheet: spleen_b_down_GO
Table S4. Analysis data for B cells
Table S4-1.B cell in spleen
Category	Term	Description	LogP	Log(q-value)	InTerm	InList	Genes	Symbols
GO Biological Processes	GO:0042113	B cell activation	-15.0557	-10.774	22	439	1.21931e+232	Zfp36l2,Cd19,Ms4a1,Cd22,Cd38,Cr2,Bcl11a,Ptpn6,Cd79b,Gimap1,Prkcb,Pou2f2,Ptprc,Tnfrsf13b,Tnfrsf13c,Tbc1d10c,Iglc2,Iglc3,Bank1,Siglecg,Spib,Ighd,Cd37,Coro1a,Csk,Cd55,Il16,Rac2,Tspan32,Stap1,Cxcr4,Egr1,Lcp1,Cd52,Gnai2,Bin1,Pfn1,Tmsb4x,Sp100,Flna,Actg1,Cfl1,S100a10,Sell,Clec2d
GO Biological Processes	GO:0032970	regulation of actin filament-based process	-11.2554	-7.274	18	416	1.14651e+116	Actg1,Arhgdib,Capg,Cfl1,Coro1a,Cnn2,Pfn1,Tmsb4x,Rac2,S100a10,Add3,Bin1,Stap1,Cotl1,Actr3,Arpc5l,Flna,Fchsd2,Actb,Lcp1,Bcl11a,Cd38,Dynll1
GO Biological Processes	GO:0002253	activation of immune response	-9.89091	-6.434	17	439	1.24781e+123	Cd19,Ms4a1,Cd22,Cd38,Cr2,Csk,Cd55,Ptpn6,Ifi203,Cd79b,Prkcb,Ptprc,Stap1,Iglc2,Iglc3,Ifi209,Ighd,Fos,Jun,Rac2,Fcer2a,H2-T23,Tnfrsf13c,Psmb8
GO Biological Processes	GO:0030183	B cell differentiation	-8.77645	-5.641	11	172	1.21931e+80	Zfp36l2,Cd19,Ms4a1,Cr2,Bcl11a,Ptpn6,Cd79b,Gimap1,Pou2f2,Ptprc,Spib,Egr1,Fos,Jun,Ly6d,Clec2d
GO Biological Processes	GO:0002683	negative regulation of immune system process	-7.72084	-4.87	15	463	1.24831e+155	Cd22,Cd37,Cr2,Cd55,Tsc22d3,Ptpn6,Ptprc,Tspan32,Samhd1,Stap1,Tnfrsf13b,Clec2d,Tbc1d10c,Bank1,Siglecg,Cd19,Csk,Fcer2a,H2-T23,Cd79b,Prkcb,Pou2f2,Tnfrsf13c,Iglc2,Iglc3,Ighd,Coro1a,Ncf1,Rac2,Rnase6
GO Biological Processes	GO:0040017	positive regulation of locomotion	-6.14811	-3.614	15	613	1.14651e+135	Actg1,Cfl1,Coro1a,Cxcr4,Egr1,Gnai2,Il16,Jun,Pfn1,Tmsb4x,Ptprc,Rac2,Sell,Actr3,Flna,Capg,Cd38,Bcl11a,Pax5,Add3,H1f2,Stap1,Dynll1,S100a10,Emp3,Actb,Cnp
GO Biological Processes	GO:0006909	phagocytosis	-4.6273	-2.328	10	368	1.27211e+78	Coro1a,Cnn2,Csk,Ncf4,Ptprc,Rac2,Stap1,Iglc2,Iglc3,Ighd,Actb,Actg1,Cd22,Bin1,Fchsd2
GO Biological Processes	GO:0050792	regulation of viral process	-4.25371	-1.997	7	186	1.22651e+71	Ciita,Cxcr4,Ly6e,Pfn1,Sp100,Apobec3,Fam111a,Cfl1,Jun,Tmsb4x,Flna,Arhgdib,Ptp4a3,Actr3
GO Biological Processes	GO:0002831	regulation of response to biotic stimulus	-4.13454	-1.905	9	339	1.24931e+66	Cd37,Cd55,Ifi203,Ncf1,Tspan32,Samhd1,Apobec3,Clec2d,Ifi209,Il16,Stap1,Siglecg,Cnp
GO Biological Processes	GO:0002244	hematopoietic progenitor cell differentiation	-3.56399	-1.458	6	170	1.51702e+31	Ptpn6,Ptprc,Tnfrsf13b,Apobec3,Samd9l,Siglecg
